# Supplementary material for: The pseudosymmetric structure of bis­(pentane-1,5-diaminium) iodide tris­(triiodide)
Source: Acta Crystallogr Sect E Struct Rep Online. 2012 Apr 6;68(Pt 5):o1331–2. doi: 10.1107/S1600536812014420 (PMC3344470; doi:10.1107/S1600536812014420)
Supplement: Supplementary file 1 [file e-68-o1331-sup1.cif]

##############################################################################
#                                                                            #
# This CIF contains the data in a paper accepted for publication in          #
# Acta Crystallographica Section E. It conforms to the requirements of       #
# Notes for Authors for Acta Crystallographica Section E, and has been       #
# peer reviewed under the auspices of the IUCr Commission on Journals.       #
#                                                                            #
# Full details of the Crystallographic Information File format               #
# are given in the paper "The Crystallographic Information File (CIF):       #
# a New Standard Archive File for Crystallography" by S. R. Hall, F. H.      #
# Allen and I. D. Brown [Acta Cryst. (1991), A47, 655-685].                  #
#                                                                            #
# The current version of the core CIF dictionary is obtainable from          #
# ftp://ftp.iucr.org/pub/cif_core.dic.                                       #
#                                                                            #
# Software is freely available for graphical display of the structure(s)     #
# in this CIF. For information consult the CIF software page                 #
# http://www.iucr.org/resources/cif/software.                                #
#                                                                            #
# This file may be used for bona fide research purposes within the           #
# scientific community so long as proper attribution is given to the journal # 
# article from which it was obtained.                                        #
#                                                                            #
##############################################################################
data_I
_audit_creation_method     SHELXL-97
_chemical_name_systematic
;
bis(pentane-1,5-diaminium) iodide tris(triiodide)
;
_chemical_name_common     ?
_chemical_formula_moiety     '2(C5 H16 N2 2+), 3(I3 -), I -'
_chemical_formula_sum     'C10 H32 I10 N4'
_chemical_formula_iupac     '2C5 H16 N2 2+, 3I3 -, I -'
_chemical_formula_weight     1477.40
_chemical_melting_point     ?
_symmetry_cell_setting     monoclinic
_symmetry_space_group_name_H-M     'P 2/n'
_symmetry_space_group_name_Hall     '-P 2yac'
loop_
    _symmetry_equiv_pos_as_xyz
    'x, y, z'
    '-x+1/2, y, -z+1/2'
    '-x, -y, -z'
    'x-1/2, -y, z-1/2'
_cell_length_a     11.24742(18)
_cell_length_b     24.4932(3)
_cell_length_c     11.49947(16)
_cell_angle_alpha     90.00
_cell_angle_beta     99.5311(14)
_cell_angle_gamma     90.00
_cell_volume     3124.21(8)
_cell_formula_units_Z     4
_cell_measurement_reflns_used     34080
_cell_measurement_theta_min     2.8704
_cell_measurement_theta_max     32.8691
_cell_measurement_temperature     110.0(10)
_exptl_crystal_description     'plate'
_exptl_crystal_colour     dark-red
_exptl_crystal_size_max     0.3477
_exptl_crystal_size_mid     0.1283
_exptl_crystal_size_min     0.0300
_exptl_crystal_density_diffrn     3.141
_exptl_crystal_density_meas     ?
_exptl_crystal_density_method     'not measured'
_exptl_crystal_F_000     2600
_exptl_absorpt_coefficient_mu     9.924
_exptl_absorpt_correction_type     analytical
_exptl_absorpt_process_details
;
[CrysAlis PRO (Oxford Diffraction, 2009), using a multi-faceted crystal
model (Clark & Reid, 1995)]
;
_exptl_absorpt_correction_T_min     0.184
_exptl_absorpt_correction_T_max     0.746
_exptl_special_details
;
Absorption correction: CrysAlis PRO, Oxford Diffraction Ltd., Version
1.171.34.44. Analytical numeric absorption correction using a multifaceted
crystal model (Clark & Reid, 1995).
;
_diffrn_ambient_temperature     110.0(10)
_diffrn_radiation_type     MoK\a
_diffrn_radiation_wavelength     0.71073
_diffrn_radiation_source     'fine-focus sealed tube'
_diffrn_radiation_monochromator     graphite
_diffrn_measurement_device_type     'Oxford Diffraction Xcalibur Eos'
_diffrn_measurement_method     '\w scan'
_diffrn_detector_area_resol_mean     16.2711
_diffrn_reflns_number     42753
_diffrn_reflns_av_R_equivalents     0.0249
_diffrn_reflns_av_sigmaI/netI     0.0122
_diffrn_reflns_theta_min     2.88
_diffrn_reflns_theta_max     25.00
_diffrn_reflns_theta_full     25.00
_diffrn_measured_fraction_theta_max     0.998
_diffrn_measured_fraction_theta_full     0.998
_diffrn_reflns_limit_h_min     -13
_diffrn_reflns_limit_h_max     13
_diffrn_reflns_limit_k_min     -29
_diffrn_reflns_limit_k_max     29
_diffrn_reflns_limit_l_min     -13
_diffrn_reflns_limit_l_max     13
_diffrn_standards_number     0
_diffrn_standards_interval_count     .
_diffrn_standards_interval_time     .
_diffrn_standards_decay_%     .
_refine_special_details
;
Refinement of <i>F</i>^2^ against ALL reflections. The weighted <i>R</i>-factor
<i>wR</i> and goodness of fit <i>S</i> are based on <i>F</i>^2^, conventional
<i>R</i>-factors <i>R</i> are based on <i>F</i>, with <i>F</i> set to zero for
negative <i>F</i>^2^. The threshold expression of <i>F</i>^2^ >
\s(<i>F</i>^2^) is used only for calculating <i>R</i>-factors(gt) <i>etc</i>.
and is not relevant to the choice of reflections for refinement.
<i>R</i>-factors based on <i>F</i>^2^ are statistically about twice as large
as those based on <i>F</i>, and <i>R</i>- factors based on ALL data will be
even larger.
;
_reflns_number_total     5507
_reflns_number_gt     5106
_reflns_threshold_expression     I>2\s(I)
_refine_ls_structure_factor_coef     Fsqd
_refine_ls_matrix_type     full
_refine_ls_R_factor_all     0.0265
_refine_ls_R_factor_gt     0.0237
_refine_ls_wR_factor_gt     0.0479
_refine_ls_wR_factor_ref     0.0484
_refine_ls_goodness_of_fit_ref     1.784
_refine_ls_restrained_S_all     1.782
_refine_ls_number_reflns     5507
_refine_ls_number_parameters     260
_refine_ls_number_restraints     12
_refine_ls_hydrogen_treatment     mixed
_refine_ls_weighting_scheme     calc
_refine_ls_weighting_details
         'calc w=1/[\s^2^(Fo^2^)+(0.0100P)^2^+2.0000P] where P=(Fo^2^+2Fc^2^)/3'
_atom_sites_solution_hydrogens     geom
_atom_sites_solution_primary     direct
_atom_sites_solution_secondary     difmap
_refine_ls_shift/su_max     0.002
_refine_ls_shift/su_mean     0.000
_refine_diff_density_max     0.888
_refine_diff_density_min     -0.847
_refine_ls_extinction_method     'SHELXL97 (Sheldrick, 2008)'
_refine_ls_extinction_coef     0.000079(7)
_refine_ls_extinction_expression
                                  'Fc^*^=kFc[1+0.001xFc^2^\l^3^/sin(2\q)]^-1/4^'
loop_
    _atom_type_symbol
    _atom_type_description
    _atom_type_scat_dispersion_real
    _atom_type_scat_dispersion_imag
    _atom_type_scat_source
    'C' 'C' 0.0033 0.0016
                         'International Tables Vol C Tables 4.2.6.8 and 6.1.1.4'
    'H' 'H' 0.0000 0.0000
                         'International Tables Vol C Tables 4.2.6.8 and 6.1.1.4'
    'N' 'N' 0.0061 0.0033
                         'International Tables Vol C Tables 4.2.6.8 and 6.1.1.4'
    'I' 'I' -0.4742 1.8119
                         'International Tables Vol C Tables 4.2.6.8 and 6.1.1.4'
_computing_data_collection     'CrysAlis PRO (Oxford Diffraction, 2009)'
_computing_cell_refinement     'CrysAlis PRO (Oxford Diffraction, 2009)'
_computing_data_reduction     'CrysAlis PRO (Oxford Diffraction, 2009)'
_computing_structure_solution     'SHELXS97 (Sheldrick, 2008)'
_computing_structure_refinement     'SHELXL97 (Sheldrick, 2008)'
_computing_molecular_graphics     'DIAMOND (Brandenburg, 2011)'
_computing_publication_material     'publCIF (Westrip, 2010)'
loop_
    _atom_site_type_symbol
    _atom_site_label
    _atom_site_fract_x
    _atom_site_fract_y
    _atom_site_fract_z
    _atom_site_U_iso_or_equiv
    _atom_site_adp_type
    _atom_site_calc_flag
    _atom_site_refinement_flags
    _atom_site_occupancy
    _atom_site_symmetry_multiplicity
    _atom_site_disorder_assembly
    _atom_site_disorder_group
    I I1 0.2500 -0.244327(17) 0.2500 0.01394(10) Uani d S 1 2 . .
    I I2 0.43884(3) -0.243981(13) 0.46114(2) 0.01481(8) Uani d . 1 4 . .
    I I3 0.21847(3) 0.122482(12) 0.52226(3) 0.01339(8) Uani d . 1 4 . .
    I I4 0.21879(3) 0.003697(12) 0.52343(2) 0.01055(8) Uani d . 1 4 . .
    I I5 0.21699(3) -0.116102(12) 0.52918(3) 0.01481(8) Uani d . 1 4 . .
    I I6 0.2500 0.239763(18) 0.2500 0.01396(10) Uani d S 1 2 . .
    I I7 0.2500 0.742057(18) 0.7500 0.01391(10) Uani d S 1 2 . .
    I I8 0.05106(3) 0.741845(13) 0.54698(3) 0.01517(8) Uani d . 1 4 . .
    I I9 0.51718(3) 0.623905(13) 0.71356(3) 0.01481(8) Uani d . 1 4 . .
    I I10 0.52267(3) 0.505510(12) 0.71916(2) 0.01173(8) Uani d . 1 4 . .
    I I11 0.53337(3) 0.385420(13) 0.72274(3) 0.01511(8) Uani d . 1 4 . .
    I I12 0.2500 0.253336(18) 0.7500 0.01617(10) Uani d S 1 2 . .
    N N1 0.5149(4) -0.15499(17) 0.2316(4) 0.0158(9) Uani d D 1 4 . .
    H H11 0.496(5) -0.1876(13) 0.259(5) 0.037(10) Uiso d D 1 4 . .
    H H12 0.487(5) -0.154(2) 0.155(2) 0.037(10) Uiso d D 1 4 . .
    H H13 0.5955(19) -0.152(2) 0.249(5) 0.037(10) Uiso d D 1 4 . .
    N N2 0.5001(4) 0.15009(17) 0.2556(4) 0.0147(9) Uani d D 1 4 . .
    H H21 0.574(3) 0.158(2) 0.295(4) 0.024(8) Uiso d D 1 4 . .
    H H22 0.453(4) 0.1790(15) 0.266(4) 0.024(8) Uiso d D 1 4 . .
    H H23 0.496(5) 0.148(2) 0.1766(18) 0.024(8) Uiso d D 1 4 . .
    N N3 0.2715(4) 0.33075(17) 0.4993(4) 0.0160(9) Uani d D 1 4 . .
    H H31 0.239(5) 0.320(2) 0.427(3) 0.037(10) Uiso d D 1 4 . .
    H H32 0.262(5) 0.3018(16) 0.545(4) 0.037(10) Uiso d D 1 4 . .
    H H33 0.3522(19) 0.334(2) 0.513(5) 0.037(10) Uiso d D 1 4 . .
    N N4 0.2500(4) 0.63571(17) 0.4891(4) 0.0142(9) Uani d D 1 4 . .
    H H41 0.326(2) 0.640(2) 0.525(4) 0.024(8) Uiso d D 1 4 . .
    H H42 0.211(4) 0.6674(13) 0.496(4) 0.024(8) Uiso d D 1 4 . .
    H H43 0.242(5) 0.629(2) 0.4116(19) 0.024(8) Uiso d D 1 4 . .
    C C1 0.4644(4) -0.10655(19) 0.2854(4) 0.0153(10) Uani d . 1 4 . .
    H H1A 0.4858 -0.1084 0.3706 0.018 Uiso calc R 1 4 . .
    H H1B 0.3771 -0.1069 0.2655 0.018 Uiso calc R 1 4 . .
    C C2 0.5124(4) -0.05421(19) 0.2416(4) 0.0126(10) Uani d . 1 4 . .
    H H2A 0.4923 -0.0528 0.1563 0.015 Uiso calc R 1 4 . .
    H H2B 0.5996 -0.0537 0.2627 0.015 Uiso calc R 1 4 . .
    C C3 0.4602(4) -0.00432(18) 0.2939(4) 0.0137(10) Uani d . 1 4 . .
    H H3A 0.3731 -0.0049 0.2726 0.016 Uiso calc R 1 4 . .
    H H3B 0.4800 -0.0058 0.3792 0.016 Uiso calc R 1 4 . .
    C C4 0.5083(4) 0.04858(19) 0.2507(4) 0.0112(10) Uani d . 1 4 . .
    H H4A 0.5950 0.0501 0.2756 0.013 Uiso calc R 1 4 . .
    H H4B 0.4922 0.0493 0.1652 0.013 Uiso calc R 1 4 . .
    C C5 0.4506(4) 0.09804(19) 0.2983(4) 0.0156(10) Uani d . 1 4 . .
    H H5A 0.3641 0.0968 0.2727 0.019 Uiso calc R 1 4 . .
    H H5B 0.4661 0.0972 0.3838 0.019 Uiso calc R 1 4 . .
    C C6 0.1961(4) 0.58547(19) 0.5357(4) 0.0163(10) Uani d . 1 4 . .
    H H6A 0.1093 0.5856 0.5111 0.020 Uiso calc R 1 4 . .
    H H6B 0.2128 0.5854 0.6212 0.020 Uiso calc R 1 4 . .
    C C7 0.2497(4) 0.53499(19) 0.4888(4) 0.0128(10) Uani d . 1 4 . .
    H H7A 0.3367 0.5360 0.5113 0.015 Uiso calc R 1 4 . .
    H H7B 0.2312 0.5350 0.4034 0.015 Uiso calc R 1 4 . .
    C C8 0.2013(4) 0.4825(2) 0.5357(4) 0.0146(10) Uani d . 1 4 . .
    H H8A 0.2204 0.4822 0.6211 0.018 Uiso calc R 1 4 . .
    H H8B 0.1143 0.4815 0.5136 0.018 Uiso calc R 1 4 . .
    C C9 0.2558(4) 0.43232(19) 0.4869(4) 0.0125(10) Uani d . 1 4 . .
    H H9A 0.2336 0.4317 0.4017 0.015 Uiso calc R 1 4 . .
    H H9B 0.3430 0.4341 0.5059 0.015 Uiso calc R 1 4 . .
    C C10 0.2115(4) 0.38037(18) 0.5385(4) 0.0162(11) Uani d . 1 4 . .
    H H10A 0.2277 0.3825 0.6239 0.019 Uiso calc R 1 4 . .
    H H10B 0.1249 0.3773 0.5141 0.019 Uiso calc R 1 4 . .
loop_
    _atom_site_aniso_label
    _atom_site_aniso_U_11
    _atom_site_aniso_U_22
    _atom_site_aniso_U_33
    _atom_site_aniso_U_12
    _atom_site_aniso_U_13
    _atom_site_aniso_U_23
    I1 0.0179(2) 0.0086(2) 0.0172(2) 0.000 0.00819(18) 0.000
    I2 0.01940(17) 0.01083(17) 0.01497(15) 0.00174(12) 0.00510(13) 0.00131(12)
    I3 0.01559(16) 0.00995(16) 0.01443(15) 0.00031(12) 0.00189(13) 0.00010(12)
    I4 0.01090(16) 0.01066(16) 0.00983(15) 0.00076(11) 0.00097(13) -0.00075(11)
    I5 0.01700(16) 0.00901(16) 0.01688(16) 0.00144(12) -0.00170(13) -0.00120(12)
    I6 0.0174(2) 0.0088(2) 0.0169(2) 0.000 0.00622(18) 0.000
    I7 0.0179(2) 0.0094(2) 0.0164(2) 0.000 0.00837(18) 0.000
    I8 0.01680(16) 0.01138(17) 0.01794(16) 0.00001(12) 0.00468(13) 0.00029(12)
    I9 0.01788(17) 0.01071(17) 0.01540(15) 0.00194(12) 0.00146(13) -0.00085(12)
    I10 0.01125(16) 0.01285(17) 0.01060(15) 0.00072(11) 0.00034(13) -0.00022(12)
    I11 0.01647(16) 0.01090(17) 0.01654(16) 0.00027(12) -0.00146(13)
                                                                    -0.00011(12)
    I12 0.0243(2) 0.0087(2) 0.0173(2) 0.000 0.00892(18) 0.000
    N1 0.018(2) 0.008(2) 0.021(2) -0.0010(18) 0.0036(19) 0.0046(18)
    N2 0.019(2) 0.007(2) 0.017(2) 0.0005(17) 0.0021(19) -0.0019(18)
    N3 0.020(2) 0.012(2) 0.016(2) 0.0002(18) 0.0045(19) 0.0004(17)
    N4 0.014(2) 0.009(2) 0.019(2) 0.0044(17) 0.0027(18) -0.0021(18)
    C1 0.020(3) 0.010(3) 0.017(2) -0.001(2) 0.005(2) 0.002(2)
    C2 0.012(2) 0.013(3) 0.012(2) -0.0026(19) 0.002(2) 0.0027(19)
    C3 0.014(2) 0.014(3) 0.013(2) -0.0008(19) 0.004(2) 0.0016(19)
    C4 0.011(2) 0.010(2) 0.012(2) 0.0002(19) 0.0018(19) -0.0010(19)
    C5 0.016(2) 0.013(3) 0.018(2) 0.000(2) 0.004(2) -0.001(2)
    C6 0.019(3) 0.012(3) 0.019(2) -0.002(2) 0.005(2) -0.002(2)
    C7 0.014(2) 0.012(3) 0.012(2) -0.0004(19) 0.000(2) 0.0002(19)
    C8 0.016(2) 0.013(3) 0.015(2) 0.000(2) 0.003(2) -0.002(2)
    C9 0.013(2) 0.014(3) 0.010(2) -0.0008(19) 0.0016(19) 0.0027(19)
    C10 0.023(3) 0.005(2) 0.021(2) 0.000(2) 0.005(2) -0.002(2)
_geom_special_details
;
All e.s.d.'s (except the e.s.d. in the dihedral angle between two l.s. planes)
are estimated using the full covariance matrix. The cell e.s.d.'s are taken
into account individually in the estimation of e.s.d.'s in distances, angles
and torsion angles; correlations between e.s.d.'s in cell parameters are only
used when they are defined by crystal symmetry. An approximate (isotropic)
treatment of cell e.s.d.'s is used for estimating e.s.d.'s involving l.s.
planes.
;
loop_
    _geom_bond_atom_site_label_1
    _geom_bond_atom_site_label_2
    _geom_bond_site_symmetry_2
    _geom_bond_distance
    _geom_bond_publ_flag
    I1 I2 . 2.9494(3) ?
    I1 I2 2 2.9494(3) ?
    I3 I4 . 2.9095(4) ?
    I4 I5 . 2.9352(4) ?
    I7 I8 2_556 2.9542(3) ?
    I7 I8 . 2.9542(3) ?
    I9 I10 . 2.9010(4) ?
    I10 I11 . 2.9439(4) ?
    N1 C1 . 1.493(6) ?
    N1 H11 . 0.892(19) ?
    N1 H12 . 0.888(19) ?
    N1 H13 . 0.899(19) ?
    N2 C5 . 1.506(6) ?
    N2 H21 . 0.898(19) ?
    N2 H22 . 0.904(19) ?
    N2 H23 . 0.903(19) ?
    N3 C10 . 1.496(6) ?
    N3 H31 . 0.891(19) ?
    N3 H32 . 0.904(19) ?
    N3 H33 . 0.899(19) ?
    N4 C6 . 1.509(6) ?
    N4 H41 . 0.895(19) ?
    N4 H42 . 0.900(19) ?
    N4 H43 . 0.898(19) ?
    C1 C2 . 1.510(6) ?
    C1 H1A . 0.9700 ?
    C1 H1B . 0.9700 ?
    C2 C3 . 1.522(6) ?
    C2 H2A . 0.9700 ?
    C2 H2B . 0.9700 ?
    C3 C4 . 1.519(6) ?
    C3 H3A . 0.9700 ?
    C3 H3B . 0.9700 ?
    C4 C5 . 1.519(6) ?
    C4 H4A . 0.9700 ?
    C4 H4B . 0.9700 ?
    C5 H5A . 0.9700 ?
    C5 H5B . 0.9700 ?
    C6 C7 . 1.513(7) ?
    C6 H6A . 0.9700 ?
    C6 H6B . 0.9700 ?
    C7 C8 . 1.528(7) ?
    C7 H7A . 0.9700 ?
    C7 H7B . 0.9700 ?
    C8 C9 . 1.522(7) ?
    C8 H8A . 0.9700 ?
    C8 H8B . 0.9700 ?
    C9 C10 . 1.522(6) ?
    C9 H9A . 0.9700 ?
    C9 H9B . 0.9700 ?
    C10 H10A . 0.9700 ?
    C10 H10B . 0.9700 ?
loop_
    _geom_angle_atom_site_label_1
    _geom_angle_atom_site_label_2
    _geom_angle_atom_site_label_3
    _geom_angle_site_symmetry_1
    _geom_angle_site_symmetry_3
    _geom_angle
    _geom_angle_publ_flag
    I2 I1 I2 . 2 179.67(2) ?
    I3 I4 I5 . . 178.805(15) ?
    I8 I7 I8 2_556 . 179.80(2) ?
    I9 I10 I11 . . 178.713(15) ?
    C1 N1 H11 . . 116(4) ?
    C1 N1 H12 . . 107(4) ?
    H11 N1 H12 . . 108(5) ?
    C1 N1 H13 . . 107(4) ?
    H11 N1 H13 . . 106(5) ?
    H12 N1 H13 . . 114(5) ?
    C5 N2 H21 . . 112(3) ?
    C5 N2 H22 . . 111(3) ?
    H21 N2 H22 . . 106(5) ?
    C5 N2 H23 . . 109(3) ?
    H21 N2 H23 . . 114(5) ?
    H22 N2 H23 . . 104(5) ?
    C10 N3 H31 . . 113(4) ?
    C10 N3 H32 . . 111(4) ?
    H31 N3 H32 . . 104(5) ?
    C10 N3 H33 . . 112(4) ?
    H31 N3 H33 . . 116(5) ?
    H32 N3 H33 . . 101(5) ?
    C6 N4 H41 . . 110(3) ?
    C6 N4 H42 . . 116(3) ?
    H41 N4 H42 . . 108(5) ?
    C6 N4 H43 . . 103(3) ?
    H41 N4 H43 . . 114(5) ?
    H42 N4 H43 . . 106(5) ?
    N1 C1 C2 . . 110.8(4) ?
    N1 C1 H1A . . 109.5 ?
    C2 C1 H1A . . 109.5 ?
    N1 C1 H1B . . 109.5 ?
    C2 C1 H1B . . 109.5 ?
    H1A C1 H1B . . 108.1 ?
    C1 C2 C3 . . 111.6(4) ?
    C1 C2 H2A . . 109.3 ?
    C3 C2 H2A . . 109.3 ?
    C1 C2 H2B . . 109.3 ?
    C3 C2 H2B . . 109.3 ?
    H2A C2 H2B . . 108.0 ?
    C4 C3 C2 . . 112.0(4) ?
    C4 C3 H3A . . 109.2 ?
    C2 C3 H3A . . 109.2 ?
    C4 C3 H3B . . 109.2 ?
    C2 C3 H3B . . 109.2 ?
    H3A C3 H3B . . 107.9 ?
    C5 C4 C3 . . 111.4(4) ?
    C5 C4 H4A . . 109.3 ?
    C3 C4 H4A . . 109.3 ?
    C5 C4 H4B . . 109.3 ?
    C3 C4 H4B . . 109.3 ?
    H4A C4 H4B . . 108.0 ?
    N2 C5 C4 . . 110.8(4) ?
    N2 C5 H5A . . 109.5 ?
    C4 C5 H5A . . 109.5 ?
    N2 C5 H5B . . 109.5 ?
    C4 C5 H5B . . 109.5 ?
    H5A C5 H5B . . 108.1 ?
    N4 C6 C7 . . 109.5(4) ?
    N4 C6 H6A . . 109.8 ?
    C7 C6 H6A . . 109.8 ?
    N4 C6 H6B . . 109.8 ?
    C7 C6 H6B . . 109.8 ?
    H6A C6 H6B . . 108.2 ?
    C6 C7 C8 . . 112.1(4) ?
    C6 C7 H7A . . 109.2 ?
    C8 C7 H7A . . 109.2 ?
    C6 C7 H7B . . 109.2 ?
    C8 C7 H7B . . 109.2 ?
    H7A C7 H7B . . 107.9 ?
    C9 C8 C7 . . 111.2(4) ?
    C9 C8 H8A . . 109.4 ?
    C7 C8 H8A . . 109.4 ?
    C9 C8 H8B . . 109.4 ?
    C7 C8 H8B . . 109.4 ?
    H8A C8 H8B . . 108.0 ?
    C10 C9 C8 . . 110.7(4) ?
    C10 C9 H9A . . 109.5 ?
    C8 C9 H9A . . 109.5 ?
    C10 C9 H9B . . 109.5 ?
    C8 C9 H9B . . 109.5 ?
    H9A C9 H9B . . 108.1 ?
    N3 C10 C9 . . 111.6(4) ?
    N3 C10 H10A . . 109.3 ?
    C9 C10 H10A . . 109.3 ?
    N3 C10 H10B . . 109.3 ?
    C9 C10 H10B . . 109.3 ?
    H10A C10 H10B . . 108.0 ?
loop_
    _geom_torsion_atom_site_label_1
    _geom_torsion_atom_site_label_2
    _geom_torsion_atom_site_label_3
    _geom_torsion_atom_site_label_4
    _geom_torsion_site_symmetry_1
    _geom_torsion_site_symmetry_2
    _geom_torsion_site_symmetry_3
    _geom_torsion_site_symmetry_4
    _geom_torsion
    _geom_torsion_publ_flag
    N1 C1 C2 C3 . . . . 179.0(4) ?
    C1 C2 C3 C4 . . . . 179.8(4) ?
    C2 C3 C4 C5 . . . . 177.0(4) ?
    C3 C4 C5 N2 . . . . 179.5(4) ?
    N4 C6 C7 C8 . . . . 178.4(4) ?
    C6 C7 C8 C9 . . . . 179.6(4) ?
    C7 C8 C9 C10 . . . . 177.4(4) ?
    C8 C9 C10 N3 . . . . -175.4(4) ?
loop_
    _geom_hbond_atom_site_label_D
    _geom_hbond_atom_site_label_H
    _geom_hbond_atom_site_label_A
    _geom_hbond_site_symmetry_A
    _geom_hbond_distance_DH
    _geom_hbond_distance_HA
    _geom_hbond_distance_DA
    _geom_hbond_angle_DHA
    N1 H11 I2 . 0.892(19) 2.87(4) 3.632(4) 144(5)
    N1 H12 I5 2 0.888(19) 3.00(4) 3.757(4) 145(5)
    N1 H13 I12 3_656 0.899(19) 3.02(5) 3.558(4) 120(4)
    N2 H21 I5 3_656 0.898(19) 3.02(3) 3.786(4) 145(4)
    N2 H22 I6 . 0.904(19) 2.71(3) 3.562(4) 158(4)
    N3 H31 I6 . 0.891(19) 2.85(4) 3.607(4) 144(5)
    N3 H32 I12 . 0.904(19) 2.66(3) 3.492(4) 154(5)
    N4 H41 I9 . 0.895(19) 2.82(3) 3.634(4) 153(4)
    N4 H42 I8 . 0.900(19) 2.70(2) 3.564(4) 162(4)
    N4 H43 I11 4_565 0.898(19) 2.94(4) 3.621(4) 134(4)
data_global
_journal_date_recd_electronic     2012-03-19
_journal_date_accepted     2012-04-03
_journal_name_full     'Acta Crystallographica, Section E'
_journal_year     2012
_journal_volume     68
_journal_issue      5
_journal_page_first     o1331
_journal_page_last     o1332
_journal_paper_category     QO
_journal_paper_doi     10.1107/S1600536812014420
_journal_coeditor_code     BR2194
_publ_contact_author_name     'Guido J. Reiss'
_publ_contact_author_address
;
     Institut f\"ur Anorganische Chemie und Strukturchemie
     Lehrstuhl II: Material- und Strukturforschung
     Heinrich-Heine-Universit\"at D\"usseldorf
     Universit\"atsstrasse 1
     D-40225 D\"usseldorf
     Germany
;
_publ_contact_author_email     'reissg@hhu.de'
_publ_contact_author_fax     '049 211 81 14146 '
_publ_contact_author_phone     '049 211 81 13164'
_publ_section_title
;
The pseudosymmetric structure of bis(pentane-1,5-diaminium) iodide
tris(triiodide)
;
loop_
    _publ_author_name
    _publ_author_address
    'Martin van Megen'
;
  Institut f\"ur Anorganische Chemie und Strukturchemie
     Lehrstuhl II: Material- und Strukturforschung
     Heinrich-Heine-Universit\"at D\"usseldorf
     Universit\"atsstrasse 1
     D-40225 D\"usseldorf
     Germany
;
    'Guido J. Reiss'
;    Institut f\"ur Anorganische Chemie und Strukturchemie
     Lehrstuhl II: Material- und Strukturforschung
     Heinrich-Heine-Universit\"at D\"usseldorf
     Universit\"atsstrasse 1
     D-40225 D\"usseldorf
     Germany
;
_publ_section_synopsis     .
_exptl_special_details
;
;
