# Supplementary material for: The pseudosymmetric structure of bis­(pentane-1,5-diaminium) iodide tris­(triiodide)
Source: Acta Crystallogr Sect E Struct Rep Online. 2012 Apr 6;68(Pt 5):o1331–2. doi: 10.1107/S1600536812014420 (PMC3344470; doi:10.1107/S1600536812014420)
Supplement: Supplementary file 2 [file e-68-o1331-Isup2.hkl]

# 
# h,k,l, Fc-squared, Fo-squared, sigma(Fo-squared) and status flag 
# 
data_I
_shelx_title ' EXP_336_110 IN P2/N' 
_shelx_refln_list_code          4 
_shelx_F_calc_maximum     1648.30 
_exptl_crystal_F_000      2600.00 
_reflns_d_resolution_high  0.8410 
 
loop_ 
 _symmetry_equiv_pos_as_xyz 
 'x, y, z' 
 '-x+1/2, y, -z+1/2' 
 '-x, -y, -z' 
 'x-1/2, -y, z-1/2' 
 
_cell_length_a    11.2474 
_cell_length_b    24.4932 
_cell_length_c    11.4995 
_cell_angle_alpha  90.000 
_cell_angle_beta   99.531 
_cell_angle_gamma  90.000 
 
_shelx_F_squared_multiplier     1.000 
 
loop_ 
 _refln_index_h 
 _refln_index_k 
 _refln_index_l 
 _refln_F_squared_calc 
 _refln_F_squared_meas 
 _refln_F_squared_sigma 
 _refln_observed_status 
   2   0   0     5339.57     6326.85    115.17 o 
   4   0   0  1710028.13  1709466.63  17614.59 o 
   6   0   0    94497.31    92166.69    757.95 o 
   8   0   0    24128.90    25211.50    368.23 o 
  10   0   0    39562.92    39173.49    614.62 o 
  12   0   0    18973.52    19548.49    493.64 o 
   2   1   0   396214.72   409497.56   4049.17 o 
   3   1   0   123047.74   123667.97    995.92 o 
   4   1   0     1536.71     1689.45     78.18 o 
   5   1   0    89693.36    87185.28    477.63 o 
   6   1   0    70181.33    66345.49    376.97 o 
   7   1   0    29016.32    28670.77    254.20 o 
   8   1   0     8611.33     8287.31    146.34 o 
   9   1   0       36.80       60.03     56.40 o 
  10   1   0     9101.28     9771.86    242.04 o 
  11   1   0    14710.42    14672.61    264.77 o 
  12   1   0     9158.73     9498.58    259.80 o 
  13   1   0    16218.53    16488.68    322.67 o 
   2   2   0    10224.72    10744.85     78.01 o 
   3   2   0     1677.89     1874.80     41.59 o 
   4   2   0     2544.55     2720.01     89.83 o 
   5   2   0     5422.64     5447.37     96.26 o 
   6   2   0   199545.09   195806.05    884.36 o 
   7   2   0      717.66      718.10     41.11 o 
   8   2   0     1288.04     1441.58     61.77 o 
   9   2   0      740.59      745.21     68.87 o 
  10   2   0   143951.98   141518.05    814.78 o 
  11   2   0      874.64     1301.49    109.54 o 
  12   2   0    25199.10    25619.01    412.10 o 
  13   2   0      941.25     1028.17    140.62 o 
   1   3   0    13027.41    14168.49    140.04 o 
   2   3   0     2343.92     3336.42     96.11 o 
   3   3   0    74058.68    73763.13    510.60 o 
   4   3   0        0.99       85.71     24.17 o 
   5   3   0    62301.57    62000.34    395.99 o 
   6   3   0       15.98      281.20     61.62 o 
   7   3   0    11761.70    11511.88    154.49 o 
   8   3   0       30.83       94.91     42.74 o 
   9   3   0       34.73      158.87     57.09 o 
  10   3   0     1204.24     1930.56    183.03 o 
  11   3   0     8642.45     8977.45    239.47 o 
  12   3   0      143.45      336.40    130.44 o 
  13   3   0     6358.43     6513.88    237.19 o 
   0   4   0    83223.06    90572.28    627.60 o 
   1   4   0       81.66      183.66     24.06 o 
   2   4   0     8833.36     9442.64     91.44 o 
   3   4   0      754.78      961.20     40.99 o 
   4   4   0    10229.82    10399.60    134.47 o 
   5   4   0      115.90      182.34     26.39 o 
   6   4   0   168389.16   166017.36    740.21 o 
   7   4   0      251.12      265.96     35.15 o 
   8   4   0       10.19       90.32     34.41 o 
   9   4   0      230.07      147.60     44.24 o 
  10   4   0   118271.81   117250.36    976.35 o 
  11   4   0        2.58        0.00     76.56 o 
  12   4   0    21138.20    20970.54    437.23 o 
  13   4   0      144.55      182.09    128.68 o 
   0   5   0        1.21       29.23     62.22 o 
   1   5   0    19165.40    20007.79    238.53 o 
   2   5   0    27994.92    29429.09    227.35 o 
   3   5   0    67990.30    68567.50    487.57 o 
   4   5   0       20.59       67.46     22.33 o 
   5   5   0    67885.81    67443.04    323.49 o 
   6   5   0     1339.44     1537.61     66.38 o 
   7   5   0    15726.78    15874.41    184.43 o 
   8   5   0      314.90      297.44     39.55 o 
   9   5   0       17.24        1.08     53.40 o 
  10   5   0     1822.34     2664.32    218.59 o 
  11   5   0     6760.31     7087.39    250.49 o 
  12   5   0      656.73     1063.36    122.43 o 
   0   6   0   217444.77   227512.58   1592.07 o 
   1   6   0      121.96      256.23     39.34 o 
   2   6   0     8459.54     8581.69     96.55 o 
   3   6   0     5147.47     5420.66     93.20 o 
   4   6   0    25972.61    26772.75    233.60 o 
   5   6   0     1018.81     1121.49     46.82 o 
   6   6   0   171450.97   168649.63    889.71 o 
   7   6   0     2045.80     2076.55     72.69 o 
   8   6   0     2671.91     2695.86     87.50 o 
   9   6   0       91.35        0.00     53.21 o 
  10   6   0   129244.30   126392.51    849.52 o 
  11   6   0       27.31       85.70     78.79 o 
  12   6   0     7998.71     8452.08    291.87 o 
   0   7   0      210.32      899.77    144.64 o 
   1   7   0    47924.09    49469.79    375.47 o 
   2   7   0   312567.28   324178.94   2152.33 o 
   3   7   0    80384.39    82316.73    372.98 o 
   4   7   0     1074.10     1221.06     95.77 o 
   5   7   0   134509.80   133931.31    530.16 o 
   6   7   0    50385.69    50515.55    330.50 o 
   7   7   0    44601.92    44279.98    339.82 o 
   8   7   0    11273.66    11006.56    178.63 o 
   9   7   0     1663.18     1513.49     90.34 o 
  10   7   0     2129.19     2695.66    195.83 o 
  11   7   0     1831.34     2208.45    162.17 o 
  12   7   0    12632.82    12799.66    362.09 o 
   0   8   0  2716905.25  2868474.25  29387.35 o 
   1   8   0      156.24      379.12     37.85 o 
   2   8   0     4813.52     5022.88    100.34 o 
   3   8   0    12710.55    13086.93    139.34 o 
   4   8   0   893321.63   900917.19   3412.68 o 
   5   8   0     6005.15     5855.05    102.40 o 
   6   8   0    74361.09    73585.80    582.05 o 
   7   8   0    10033.08     9748.78    159.60 o 
   8   8   0     7974.33     8091.52    156.74 o 
   9   8   0     8815.79     8680.01    218.32 o 
  10   8   0    30295.30    30212.38    424.49 o 
  11   8   0      553.12      876.36    115.17 o 
  12   8   0    20356.79    21306.19    464.33 o 
   1   9   0      888.50     1011.92     51.90 o 
   2   9   0   787894.44   804955.13   3776.43 o 
   3   9   0    64138.21    65157.15    417.22 o 
   4   9   0     1834.16     2187.16     77.72 o 
   5   9   0    32036.60    31825.98    278.81 o 
   6   9   0   140332.77   138296.72    838.52 o 
   7   9   0     2436.97     2600.19     87.40 o 
   8   9   0     7627.50     7680.27    181.98 o 
   9   9   0      924.70      862.11     79.76 o 
  10   9   0     4034.23     4607.63    190.99 o 
  11   9   0    38639.42    39547.57    538.75 o 
  12   9   0     6262.76     6957.27    308.72 o 
   0  10   0     8118.13     7903.38    231.98 o 
   1  10   0    14038.02    14772.84    168.67 o 
   2  10   0     2727.62     3201.32    104.91 o 
   3  10   0    13267.01    13391.99    177.82 o 
   4  10   0       27.23      234.65     58.17 o 
   5  10   0     9832.03     9869.26    161.26 o 
   6  10   0   117431.52   117025.11    578.21 o 
   7  10   0     6680.83     6329.92    154.85 o 
   8  10   0      622.35      753.77     67.87 o 
   9  10   0      943.13      969.97     86.60 o 
  10  10   0    93741.61    94595.37   1021.42 o 
  11  10   0     6510.27     6897.40    237.28 o 
  12  10   0    50815.70    52726.66    730.14 o 
   0  11   0        1.37      132.78     47.83 o 
   1  11   0     7919.83     7652.38    129.85 o 
   2  11   0     1390.56     1849.82     88.43 o 
   3  11   0    31077.87    30865.22    278.59 o 
   4  11   0       24.47       80.40     34.32 o 
   5  11   0    30164.97    29940.26    284.25 o 
   6  11   0     1169.89     1505.84     78.92 o 
   7  11   0     7989.85     7918.73    165.78 o 
   8  11   0      621.25      627.22     91.50 o 
   9  11   0      587.00      421.37     69.23 o 
  10  11   0      832.89     1441.07    136.84 o 
  11  11   0     2710.92     2935.47    172.82 o 
  12  11   0     1472.16     2071.44    214.67 o 
   0  12   0    82964.86    84767.22    906.87 o 
   1  12   0     5484.43     5332.93    136.21 o 
   2  12   0     2582.45     2690.91     90.75 o 
   3  12   0     6726.09     6835.37    139.68 o 
   4  12   0    11066.01    11706.95    184.50 o 
   5  12   0     1103.11     1189.68     80.67 o 
   6  12   0    94652.39    93731.84    606.88 o 
   7  12   0      707.12      724.50     60.77 o 
   8  12   0      143.99      113.49     57.64 o 
   9  12   0      701.78      509.55     67.69 o 
  10  12   0    74945.39    74551.73    799.82 o 
  11  12   0      146.10      116.71    162.03 o 
  12  12   0     8797.21     9052.74    391.96 o 
   0  13   0      285.98     1180.66     80.29 o 
   1  13   0    10024.64    10481.37    161.78 o 
   2  13   0    38334.19    38944.36    358.98 o 
   3  13   0    35833.71    35416.52    321.47 o 
   4  13   0      372.93      466.36     51.89 o 
   5  13   0    44958.21    44243.02    430.53 o 
   6  13   0     1674.63     1812.11    104.73 o 
   7  13   0    12480.50    12573.57    225.71 o 
   8  13   0     1594.99     1615.08     98.68 o 
   9  13   0      102.74      203.44     81.70 o 
  10  13   0     2241.58     2596.97    185.07 o 
  11  13   0     3123.68     3117.86    197.39 o 
   0  14   0   198424.20   198192.72   1216.59 o 
   1  14   0     1937.63     2122.44     81.15 o 
   2  14   0     3677.01     3923.59    106.07 o 
   3  14   0     3396.57     3493.73    110.51 o 
   4  14   0    40543.59    40333.18    362.57 o 
   5  14   0      420.65      497.29     57.08 o 
   6  14   0    86115.21    85903.80    638.44 o 
   7  14   0      683.42      719.46     74.81 o 
   8  14   0     1575.96     1483.28    106.70 o 
   9  14   0      546.25      547.30     86.90 o 
  10  14   0    67277.44    66464.34    766.66 o 
  11  14   0       30.14      143.29    117.74 o 
   0  15   0        2.08     4034.81    454.18 o 
   1  15   0    23629.30    24050.44    248.15 o 
   2  15   0    87378.62    90448.74    561.61 o 
   3  15   0    37931.76    38060.59    355.81 o 
   4  15   0      857.65     1299.28    151.57 o 
   5  15   0    84593.91    84130.23    568.46 o 
   6  15   0    16717.18    17359.54    297.68 o 
   7  15   0    28792.38    28588.59    390.11 o 
   8  15   0     9596.60     9299.58    233.75 o 
   9  15   0     3423.43     3562.95    200.55 o 
  10  15   0       69.37      167.73    177.83 o 
  11  15   0       71.27      214.99    126.83 o 
   0  16   0   990511.13  1021995.88   5401.37 o 
   1  16   0     2304.56     2782.83     96.42 o 
   2  16   0     6422.15     7302.91    204.56 o 
   3  16   0    23346.96    24117.61    293.48 o 
   4  16   0   386424.47   386345.94   2183.95 o 
   5  16   0    13099.21    13614.71    231.69 o 
   6  16   0    33709.60    33010.49    414.54 o 
   7  16   0    17460.08    16891.71    336.96 o 
   8  16   0     7510.54     7573.34    233.58 o 
   9  16   0    28944.51    29787.81    554.91 o 
  10  16   0     9044.81     9404.23    337.11 o 
  11  16   0      587.73     1027.08    179.93 o 
   1  17   0     7616.59     7925.91    151.57 o 
   2  17   0   408110.72   412772.38   2922.13 o 
   3  17   0    30288.93    30481.09    337.20 o 
   4  17   0      186.27     1073.29    192.41 o 
   5  17   0      101.48      122.38     70.99 o 
   6  17   0    75112.72    74963.13    707.68 o 
   7  17   0      472.31      580.02     86.23 o 
   8  17   0     3552.82     3675.13    173.55 o 
   9  17   0     8095.19     8201.21    307.45 o 
  10  17   0     7453.87     8404.31    328.13 o 
   0  18   0    22771.62    24706.53    410.11 o 
   1  18   0     8974.33     9115.15    159.37 o 
   2  18   0     3294.07     6005.29    398.81 o 
   3  18   0    18479.82    18174.68    309.63 o 
   4  18   0    21963.92    22131.06    346.98 o 
   5  18   0     1165.49     1225.05    108.91 o 
   6  18   0    53572.50    54363.04    618.33 o 
   7  18   0     9776.96     9355.16    266.30 o 
   8  18   0      367.71      541.68     93.47 o 
   9  18   0     1055.30      914.67    126.78 o 
  10  18   0    47501.64    47171.56    782.89 o 
   0  19   0     6984.16     6697.52    225.90 o 
   1  19   0    18644.08    19001.86    241.82 o 
   2  19   0     4864.98     5063.36    172.52 o 
   3  19   0     1627.10     1811.40    112.74 o 
   4  19   0     2952.69     2761.06    151.74 o 
   5  19   0    27992.04    27843.62    489.00 o 
   6  19   0        1.80      184.00    102.04 o 
   7  19   0     1676.55     1872.42    130.07 o 
   8  19   0        1.07       14.10     76.24 o 
   9  19   0      831.11      615.99    110.12 o 
   0  20   0    34319.25    35197.98    573.25 o 
   1  20   0     8753.17     9161.34    194.36 o 
   2  20   0      840.74      838.33     84.68 o 
   3  20   0     9682.21     9973.51    240.98 o 
   4  20   0     6545.70     6286.66    241.67 o 
   5  20   0     2391.83     2568.56    154.66 o 
   6  20   0    25714.99    26523.29    453.50 o 
   7  20   0     1300.30     1092.66    134.45 o 
   8  20   0        0.96        0.00     80.80 o 
   9  20   0     1655.50     1489.99    135.32 o 
   0  21   0     2153.29     3129.03    185.64 o 
   1  21   0     4991.00     5313.13    178.43 o 
   2  21   0    21584.38    21857.80    378.04 o 
   3  21   0    12750.91    12689.17    297.32 o 
   4  21   0      913.09      786.09     92.42 o 
   5  21   0    21908.46    21809.96    415.98 o 
   6  21   0     1225.87     1513.56    139.89 o 
   7  21   0     6589.13     6350.08    234.21 o 
   8  21   0     1758.24     1412.95    120.62 o 
   9  21   0      184.80       44.28     97.11 o 
   0  22   0    96867.17    96987.73    936.90 o 
   1  22   0      403.16      683.59     83.72 o 
   2  22   0     1596.98     1822.26    132.01 o 
   3  22   0      397.92      604.67    109.20 o 
   4  22   0    25515.42    25072.76    502.46 o 
   5  22   0     1443.53     1670.22    139.47 o 
   6  22   0    23323.46    22917.49    443.22 o 
   7  22   0        1.95        0.00     82.39 o 
   8  22   0      399.10      267.13     90.37 o 
   0  23   0       33.73     4385.44    413.54 o 
   1  23   0     9156.60     8914.16    235.05 o 
   2  23   0     8940.59     9000.71    264.52 o 
   3  23   0     8569.15     9412.34    303.40 o 
   4  23   0      425.47     1251.14    150.75 o 
   5  23   0    26519.13    26682.86    537.44 o 
   6  23   0     3112.68     3158.02    180.37 o 
   7  23   0     9208.79     8948.04    292.54 o 
   8  23   0     5399.05     5216.34    229.92 o 
   0  24   0   263208.91   261387.48   3038.61 o 
   1  24   0     2729.18     2881.91    146.63 o 
   2  24   0     4916.58     5789.96    231.50 o 
   3  24   0    18639.75    18073.42    392.24 o 
   4  24   0   109419.48   109901.70   1064.49 o 
   5  24   0     8538.31     9010.60    328.66 o 
   6  24   0     7044.97     7075.23    295.58 o 
   7  24   0    16222.99    15436.52    430.50 o 
   0  25   0     2104.24     6781.33    394.58 o 
   1  25   0    15803.75    15240.54    450.26 o 
   2  25   0   166751.25   166675.58   1433.85 o 
   3  25   0     7126.76     7623.02    252.67 o 
   4  25   0       27.56      750.85    170.81 o 
   5  25   0    12438.39    12087.26    378.11 o 
   6  25   0    35932.20    36685.59    659.81 o 
   0  26   0    40557.43    41220.59   1080.65 o 
   1  26   0    13749.47    14489.43    444.41 o 
   2  26   0        3.78     2314.72    186.99 o 
   3  26   0    29602.50    28840.64    476.04 o 
   4  26   0    25342.77    24916.63    485.47 o 
   5  26   0      129.83      307.43    106.38 o 
   0  27   0     1208.64     1484.50    308.64 o 
   1  27   0     8620.37     8286.10    346.51 o 
   2  27   0    13547.52    14454.84    423.80 o 
   3  27   0       52.31      283.48     82.92 o 
   4  27   0      928.32      872.32    111.67 o 
   0  28   0     5363.48     5177.08    670.44 o 
   1  28   0      286.14      627.24    118.95 o 
   2  28   0      742.47      875.83    138.43 o 
   3  28   0      814.56      402.18    111.67 o 
   0  29   0      270.10      740.22    245.29 o 
   1  29   0     4610.28     4503.04    313.70 o 
 -13   0   1    14685.09    15522.66    609.69 o 
 -11   0   1   157943.03   160798.73   2481.66 o 
  -9   0   1       22.92      298.23    159.20 o 
  -7   0   1   489372.94   477098.09   6923.72 o 
  -5   0   1    11267.00    10954.05    218.81 o 
  -3   0   1   539727.44   508449.38   2206.96 o 
   3   0   1     6313.80     6479.40    213.97 o 
   5   0   1   420663.06   395869.81   1784.16 o 
   7   0   1     5523.95     5340.32    270.18 o 
   9   0   1   326324.69   321823.44   1698.33 o 
  11   0   1     2628.06     3578.22    219.18 o 
 -13   1   1    43413.51    43560.41    556.15 o 
 -12   1   1       95.02       71.95     74.89 o 
 -11   1   1     2141.81     2715.91    139.36 o 
 -10   1   1        1.86      195.08     65.15 o 
  -9   1   1   230161.36   220983.73    929.56 o 
  -8   1   1        0.01      106.06     55.04 o 
  -7   1   1       58.22      200.51     57.70 o 
  -6   1   1      881.60      918.14     56.51 o 
  -5   1   1   354446.25   334089.44   1071.77 o 
  -4   1   1     3424.98     3446.47     86.46 o 
  -3   1   1      775.74      819.06     43.63 o 
  -2   1   1     2022.87     2164.58     49.45 o 
   1   1   1     1280.26     1761.11     76.82 o 
   2   1   1      131.71      203.14     21.23 o 
   3   1   1    76770.88    76834.07    673.79 o 
   4   1   1      951.11     1014.60     42.86 o 
   5   1   1     8481.34     7803.80    185.70 o 
   6   1   1     5974.73     5452.78     92.73 o 
   7   1   1   231488.14   223941.47   1102.97 o 
   8   1   1    12016.46    11216.22    206.15 o 
   9   1   1     2565.90     3264.34    161.32 o 
  10   1   1     8187.11     7958.81    185.96 o 
  11   1   1   137062.98   134687.88   1111.22 o 
  12   1   1     5163.63     5443.36    189.55 o 
 -13   2   1      568.54      902.32    136.95 o 
 -12   2   1     7148.71     7334.66    235.43 o 
 -11   2   1    19657.82    20214.88    373.55 o 
 -10   2   1     3943.80     3910.66    150.02 o 
  -9   2   1      108.70      311.83     59.46 o 
  -8   2   1     7890.59     7935.88    129.80 o 
  -7   2   1   127640.48   127182.33    745.80 o 
  -6   2   1     1842.33     1828.75     59.94 o 
  -5   2   1      853.20      915.39     42.18 o 
  -4   2   1     1208.99     1266.42     40.31 o 
  -3   2   1   116181.24   116475.80    580.73 o 
  -2   2   1      367.30      449.11     25.07 o 
  -1   2   1        0.05      457.51     28.67 o 
   1   2   1       41.22      504.65     32.67 o 
   2   2   1     4570.74     4795.37     81.82 o 
   3   2   1     5069.72     5043.08     75.18 o 
   4   2   1     3127.66     3152.93     72.48 o 
   5   2   1    44730.30    44078.74    539.50 o 
   6   2   1    10033.22     9955.16    138.56 o 
   7   2   1     2490.34     2531.44     85.17 o 
   8   2   1     6220.59     5958.33    104.32 o 
   9   2   1    66466.05    66171.57    475.96 o 
  10   2   1     8730.90     8832.77    210.97 o 
  11   2   1     2626.69     3251.58    153.46 o 
  12   2   1     3649.14     3668.77    164.39 o 
 -13   3   1      702.60      449.85     87.25 o 
 -12   3   1     5923.63     6210.21    242.85 o 
 -11   3   1      894.04     1054.38    108.87 o 
 -10   3   1    18961.14    18443.21    340.83 o 
  -9   3   1      756.88      650.66     57.67 o 
  -8   3   1    11261.25    10965.57    175.79 o 
  -7   3   1     1591.98     1707.84     66.95 o 
  -6   3   1     4822.33     4727.83     94.74 o 
  -5   3   1     1628.40     1758.64     71.37 o 
  -4   3   1      224.90      327.20     45.22 o 
  -3   3   1       11.47      111.53     26.70 o 
  -2   3   1     1117.18     1176.28     39.16 o 
  -1   3   1     1927.98     2541.43     63.62 o 
   0   3   1       19.90       79.02     17.60 o 
   1   3   1      328.99      527.28     25.31 o 
   2   3   1      129.20      238.26     23.77 o 
   3   3   1    10819.50    11433.21    177.15 o 
   4   3   1      276.29      350.05     30.29 o 
   5   3   1     4685.65     4666.74     88.76 o 
   6   3   1      295.97      294.52     31.95 o 
   7   3   1     3211.20     3324.36     85.07 o 
   8   3   1      111.58      162.91     37.81 o 
   9   3   1     3934.74     4295.30    124.80 o 
  10   3   1     1040.11     1073.83     86.56 o 
  11   3   1      248.46      404.56     74.57 o 
  12   3   1     3625.48     3622.58    172.84 o 
 -13   4   1     2817.77     2663.15    220.08 o 
 -12   4   1       42.02      242.07     83.78 o 
 -11   4   1     2743.42     3083.35    156.84 o 
 -10   4   1      580.65      405.39     72.34 o 
  -9   4   1        0.21       20.24     81.75 o 
  -8   4   1      738.84      730.19     48.81 o 
  -7   4   1    70718.81    69744.50    389.75 o 
  -6   4   1     4713.68     4864.17     95.77 o 
  -5   4   1     1560.69     1583.48     53.79 o 
  -4   4   1     1427.79     1569.05     49.74 o 
  -3   4   1    72148.01    73498.85    849.09 o 
  -2   4   1      482.47      523.26     26.31 o 
  -1   4   1        4.31       48.88     25.01 o 
   0   4   1     1616.33     1813.66     57.61 o 
   1   4   1        5.02      291.52     30.35 o 
   2   4   1     5726.42     6073.04     88.15 o 
   3   4   1     1833.12     1963.26     53.58 o 
   4   4   1     2868.30     2887.34     66.18 o 
   5   4   1    24599.44    24053.83    203.98 o 
   6   4   1     1715.56     1739.00     60.39 o 
   7   4   1     1498.57     1516.96     61.19 o 
   8   4   1      321.38      284.87     39.34 o 
   9   4   1    29296.43    29168.64    313.14 o 
  10   4   1      525.10      486.93    108.98 o 
  11   4   1      854.87     1102.97    134.72 o 
  12   4   1     1840.58     1735.47    136.42 o 
 -13   5   1      178.02      156.55    114.70 o 
 -12   5   1     3901.52     3777.20    196.11 o 
 -11   5   1     4866.19     4934.91    213.16 o 
 -10   5   1    11572.94    11401.88    272.66 o 
  -9   5   1     7119.57     6867.72    168.81 o 
  -8   5   1     7553.86     7197.53    161.03 o 
  -7   5   1     7112.96     7059.46    126.14 o 
  -6   5   1     3231.22     3287.99     82.45 o 
  -5   5   1    45646.74    44827.71    295.15 o 
  -4   5   1       48.44      158.94     26.86 o 
  -3   5   1      444.64      523.40     35.30 o 
  -2   5   1      152.11      284.59     39.96 o 
  -1   5   1    52584.55    55495.75    583.65 o 
   0   5   1       15.69      111.10     30.50 o 
   1   5   1      123.73      352.34     27.64 o 
   2   5   1      257.64      389.58     34.61 o 
   3   5   1      585.54      751.87     41.36 o 
   4   5   1      711.68      776.03     40.38 o 
   5   5   1     6094.90     6052.99     96.45 o 
   6   5   1        4.99       24.80     28.57 o 
   7   5   1    11794.83    11643.91    159.54 o 
   8   5   1        1.19       21.43     33.45 o 
   9   5   1     4675.75     4574.09    129.65 o 
  10   5   1      112.16      180.46     90.66 o 
  11   5   1     1571.34     1435.71    149.59 o 
  12   5   1     1337.66     1258.15    127.80 o 
 -13   6   1      279.21      236.12    117.08 o 
 -12   6   1     1919.63     2180.22    161.92 o 
 -11   6   1     6381.95     6649.40    247.05 o 
 -10   6   1     6300.46     6401.56    232.23 o 
  -9   6   1      329.70      631.76     96.84 o 
  -8   6   1     8902.72     9095.66    180.52 o 
  -7   6   1    29853.39    29534.66    268.20 o 
  -6   6   1    19200.25    19433.98    202.15 o 
  -5   6   1     1327.40     1520.67     58.26 o 
  -4   6   1     4954.20     5048.47     94.01 o 
  -3   6   1    10863.05    11639.33    128.71 o 
  -2   6   1     2922.82     3020.58     75.50 o 
  -1   6   1        3.49      213.91     44.02 o 
   0   6   1     4301.03     4466.16     92.89 o 
   1   6   1       14.77      467.21     73.59 o 
   2   6   1     8773.18     8859.57    129.93 o 
   3   6   1     2406.97     2523.20     64.63 o 
   4   6   1     3943.06     3977.76     84.01 o 
   5   6   1     1663.35     1790.60     74.10 o 
   6   6   1      441.48      454.92     39.20 o 
   7   6   1     1517.19     1711.24     69.88 o 
   8   6   1     5208.85     5228.72    120.17 o 
   9   6   1    13813.75    13587.83    236.12 o 
  10   6   1     8310.21     8489.63    227.54 o 
  11   6   1     2672.45     2932.27    171.35 o 
  12   6   1    12821.58    12977.38    337.13 o 
 -12   7   1      901.32      852.32    117.39 o 
 -11   7   1     3245.69     4118.32    222.09 o 
 -10   7   1       62.84      113.51     70.11 o 
  -9   7   1   137479.84   136893.70    869.77 o 
  -8   7   1      682.93      697.78     58.17 o 
  -7   7   1    18206.80    18393.67    232.07 o 
  -6   7   1      234.48      256.65     34.62 o 
  -5   7   1   313713.66   309609.53   2044.66 o 
  -4   7   1     1208.38     1274.62     44.46 o 
  -3   7   1     3716.04     3956.56     84.22 o 
  -2   7   1     3179.84     3347.96     90.58 o 
  -1   7   1   193567.30   193219.47    880.31 o 
   0   7   1     4057.77     4091.06     97.01 o 
   1   7   1      541.99      662.69     42.30 o 
   2   7   1     3726.20     3740.00     95.51 o 
   3   7   1     7294.86     7510.62    126.99 o 
   4   7   1     4531.58     4461.33     92.76 o 
   5   7   1     1170.84     1393.36     53.99 o 
   6   7   1     4330.15     4278.17     91.59 o 
   7   7   1   139074.69   137247.02    569.09 o 
   8   7   1     2764.95     2675.50     89.43 o 
   9   7   1     4896.61     5732.34    194.08 o 
  10   7   1    12504.23    12344.99    275.08 o 
  11   7   1    69655.50    69200.59    703.91 o 
  12   7   1     4647.00     4744.05    212.45 o 
 -12   8   1     2295.23     2502.30    205.93 o 
 -11   8   1   155526.92   157724.84   1056.08 o 
 -10   8   1     6900.86     6806.38    214.87 o 
  -9   8   1      216.26      691.03    116.29 o 
  -8   8   1     5461.24     5355.31    141.82 o 
  -7   8   1   396135.56   391022.41   2227.67 o 
  -6   8   1     1572.75     1543.78     71.07 o 
  -5   8   1     9694.28     9560.99    138.53 o 
  -4   8   1    34861.30    34680.36    266.51 o 
  -3   8   1   383196.69   397601.97   1739.83 o 
  -2   8   1    14526.65    14278.86    304.20 o 
  -1   8   1        0.29       82.36     47.51 o 
   0   8   1     9000.82     9348.46    143.51 o 
   1   8   1       73.83      669.32    119.11 o 
   2   8   1     1358.67     1370.28     53.59 o 
   3   8   1     3530.01     3704.74    102.31 o 
   4   8   1     2633.45     2608.78     81.59 o 
   5   8   1   296253.59   294761.00   1302.22 o 
   6   8   1     1258.81     1406.73     58.46 o 
   7   8   1     3856.72     4109.13    107.62 o 
   8   8   1     2628.42     2700.93     98.26 o 
   9   8   1   267333.25   265365.22   1284.04 o 
  10   8   1     3365.01     3600.51    159.59 o 
  11   8   1     1920.39     2854.72    194.79 o 
  12   8   1      738.08     1150.50    117.97 o 
 -12   9   1     2389.41     2760.09    192.02 o 
 -11   9   1    16322.24    18171.50    373.81 o 
 -10   9   1      746.50      842.08     96.70 o 
  -9   9   1   202934.23   202963.13   1237.31 o 
  -8   9   1     4285.13     4352.85    148.45 o 
  -7   9   1     7813.63     8562.57    210.78 o 
  -6   9   1    26123.74    25358.47    312.11 o 
  -5   9   1   209780.64   206009.97   1011.99 o 
  -4   9   1      281.58      333.44     39.37 o 
  -3   9   1      821.53      845.25     46.94 o 
  -2   9   1    58282.75    59357.47    455.14 o 
  -1   9   1       18.81     1215.49    384.74 o 
   0   9   1     7016.20     7000.91    133.72 o 
   1   9   1     2725.21     2933.32     73.90 o 
   2   9   1     7869.40     7400.43    144.51 o 
   3   9   1   148428.05   147337.56    675.54 o 
   4   9   1    25939.24    24953.98    397.76 o 
   5   9   1    50965.89    50039.89    319.77 o 
   6   9   1     3533.74     3456.92     82.47 o 
   7   9   1   238818.00   233650.73   1355.72 o 
   8   9   1    31078.42    30677.30    333.25 o 
   9   9   1    33175.48    33506.50    430.66 o 
  10   9   1     1905.03     2057.52    127.06 o 
  11   9   1   134305.69   133803.38   1137.94 o 
  12   9   1     5156.31     5359.15    207.91 o 
 -12  10   1     9666.17     9887.23    360.60 o 
 -11  10   1    37098.96    38056.27    656.47 o 
 -10  10   1      659.30      756.85    100.96 o 
  -9  10   1      833.71     1311.04    108.94 o 
  -8  10   1     2026.53     2098.98    116.42 o 
  -7  10   1   193696.94   192064.50   1061.76 o 
  -6  10   1     1544.46     1395.27     69.46 o 
  -5  10   1     2263.12     2348.73     87.84 o 
  -4  10   1     1066.06     1153.92     72.59 o 
  -3  10   1   165170.23   167277.08    523.69 o 
  -2  10   1     2840.49     2895.24     92.52 o 
  -1  10   1      302.99      405.92     54.61 o 
   0  10   1    11863.77    11900.17    206.81 o 
   1  10   1      596.09      771.31     58.58 o 
   2  10   1    36959.15    36200.08    277.72 o 
   3  10   1     1927.46     1759.52     71.14 o 
   4  10   1    40535.88    40082.01    360.39 o 
   5  10   1    87208.22    87009.91    674.97 o 
   6  10   1    31792.11    31000.19    296.16 o 
   7  10   1     1602.80     1791.56     84.97 o 
   8  10   1     6270.52     6180.96    157.81 o 
   9  10   1   110965.40   109824.08    778.69 o 
  10  10   1     4248.08     4281.16    172.31 o 
  11  10   1     2224.96     3242.81    211.81 o 
  12  10   1       50.81      405.35    105.26 o 
 -12  11   1     5528.62     5381.47    316.12 o 
 -11  11   1    18154.11    18209.00    528.05 o 
 -10  11   1    17492.73    17522.37    371.25 o 
  -9  11   1     2521.16     3077.02    152.45 o 
  -8  11   1     8506.40     8429.44    204.10 o 
  -7  11   1    28948.27    29420.87    353.36 o 
  -6  11   1     7338.18     7638.58    161.11 o 
  -5  11   1    21927.80    21714.91    232.44 o 
  -4  11   1       11.49      101.99     44.01 o 
  -3  11   1     3338.23     3171.79     96.36 o 
  -2  11   1      132.87      193.80     35.66 o 
  -1  11   1    67743.67    66544.26    728.47 o 
   0  11   1      519.11      631.82     51.87 o 
   1  11   1      424.86      534.82     43.74 o 
   2  11   1       39.56      117.80     30.26 o 
   3  11   1    23514.77    23115.84    311.69 o 
   4  11   1     7785.92     8048.93    171.11 o 
   5  11   1    21287.15    20859.52    273.70 o 
   6  11   1        1.31       60.91     46.01 o 
   7  11   1     1054.63     1080.99     70.23 o 
   8  11   1     4923.03     5048.38    151.18 o 
   9  11   1    19101.53    19231.83    336.48 o 
  10  11   1      350.75      541.29     81.95 o 
  11  11   1      595.14      467.63     78.62 o 
  12  11   1     6343.96     7064.53    262.01 o 
 -12  12   1       37.17      185.63    204.55 o 
 -11  12   1     2398.57     2712.38    235.56 o 
 -10  12   1     2098.87     2018.53    215.03 o 
  -9  12   1        1.75       77.88     62.02 o 
  -8  12   1     5908.82     6045.40    192.52 o 
  -7  12   1    34090.06    33631.54    380.88 o 
  -6  12   1    27203.88    26713.40    300.79 o 
  -5  12   1      381.95      554.20     49.63 o 
  -4  12   1     8055.01     7947.89    129.51 o 
  -3  12   1    18492.43    18247.75    225.67 o 
  -2  12   1     5773.28     5392.82    207.87 o 
  -1  12   1       83.70      400.55     55.68 o 
   0  12   1     6921.88     7142.57    141.23 o 
   1  12   1      375.12      529.41     44.81 o 
   2  12   1    21710.75    21647.14    222.67 o 
   3  12   1     3019.24     2963.76     91.67 o 
   4  12   1    14433.41    14296.09    234.25 o 
   5  12   1     9244.43     9030.06    185.95 o 
   6  12   1     7386.21     7245.35    170.94 o 
   7  12   1     4176.51     3997.06    135.51 o 
   8  12   1     1490.35     1535.38     91.88 o 
   9  12   1    14502.76    14622.17    312.33 o 
  10  12   1     4744.95     4873.80    196.61 o 
  11  12   1        7.06       24.00     82.66 o 
 -11  13   1    19428.57    19176.83    547.61 o 
 -10  13   1     3843.17     3678.50    255.81 o 
  -9  13   1    12197.53    12406.83    309.95 o 
  -8  13   1     2193.85     2183.19    124.19 o 
  -7  13   1    30384.32    30404.86    344.27 o 
  -6  13   1     1193.76     1257.09     74.46 o 
  -5  13   1   101921.73   100279.80    613.63 o 
  -4  13   1      111.48       96.23     37.35 o 
  -3  13   1     1920.66     1841.37     68.06 o 
  -2  13   1       20.11       75.70     25.24 o 
  -1  13   1   153999.33   155359.09    792.61 o 
   0  13   1     4030.46     4037.33    111.16 o 
   1  13   1      279.29      376.30     38.77 o 
   2  13   1      378.70      448.90     48.97 o 
   3  13   1     7320.32     7342.39    152.09 o 
   4  13   1     8063.41     7752.55    193.33 o 
   5  13   1    25075.10    24484.80    310.29 o 
   6  13   1      554.72      602.47     66.57 o 
   7  13   1    19517.03    19592.57    294.66 o 
   8  13   1      751.37      772.93     70.02 o 
   9  13   1    25251.00    24691.89    451.97 o 
  10  13   1     1361.05     1382.43    131.47 o 
  11  13   1     2076.64     1963.91    156.56 o 
 -11  14   1      298.90      622.25    231.62 o 
 -10  14   1     2731.69     2954.98    182.33 o 
  -9  14   1      545.12      674.61     98.55 o 
  -8  14   1     8918.89     8804.10    258.54 o 
  -7  14   1      844.36     1117.04    130.41 o 
  -6  14   1    29090.36    28948.32    364.07 o 
  -5  14   1      641.15      855.60     75.11 o 
  -4  14   1    13448.47    12926.56    204.82 o 
  -3  14   1      901.52     1023.90     73.50 o 
  -2  14   1     7060.96     6953.71    152.88 o 
  -1  14   1       52.78      747.80    130.14 o 
   0  14   1     4141.32     4445.63    117.27 o 
   1  14   1      435.13      544.35     64.34 o 
   2  14   1    17792.87    17765.15    230.71 o 
   3  14   1     2701.76     2692.60     98.41 o 
   4  14   1    15299.72    14268.37    210.48 o 
   5  14   1     1641.92     1662.03     93.09 o 
   6  14   1     5337.43     5314.89    157.97 o 
   7  14   1     2882.89     2920.03    125.27 o 
   8  14   1     1556.72     1551.74    101.49 o 
   9  14   1      174.64      434.41    119.98 o 
  10  14   1     7698.23     8333.38    285.21 o 
  11  14   1      800.21      806.80    132.93 o 
 -11  15   1    15993.87    16415.56    523.16 o 
 -10  15   1      198.75      237.17    125.12 o 
  -9  15   1    50244.14    50929.47    648.18 o 
  -8  15   1     1442.64     1503.30    121.43 o 
  -7  15   1    40652.60    40827.96    504.25 o 
  -6  15   1       98.52      147.08     57.37 o 
  -5  15   1   162986.08   162495.00    764.62 o 
  -4  15   1       57.65      142.02     48.40 o 
  -3  15   1     3870.29     3528.02    184.37 o 
  -2  15   1     2398.22     2433.05     74.74 o 
  -1  15   1   191692.27   190119.80   1096.59 o 
   0  15   1    13754.28    14034.14    249.80 o 
   1  15   1        2.95       75.21     30.71 o 
   2  15   1     4030.66     4145.95    116.61 o 
   3  15   1     6954.07     6994.79    156.08 o 
   4  15   1    17043.56    16135.10    243.95 o 
   5  15   1    15860.38    16068.87    283.44 o 
   6  15   1     3722.17     3868.94    140.93 o 
   7  15   1    40287.46    40712.48    446.43 o 
   8  15   1       64.10      126.31     61.07 o 
   9  15   1    23620.65    24640.42    467.52 o 
  10  15   1    16805.59    16855.92    437.13 o 
  11  15   1    20307.07    20715.55    501.45 o 
 -11  16   1    83649.36    82168.73   1152.68 o 
 -10  16   1    10198.69    10667.00    410.80 o 
  -9  16   1     1576.52     1813.80    163.88 o 
  -8  16   1    13165.74    12871.41    405.59 o 
  -7  16   1   181633.06   180144.20   1081.72 o 
  -6  16   1     4621.40     4859.64    184.54 o 
  -5  16   1    10033.64     9613.26    224.13 o 
  -4  16   1    84676.38    81921.89    637.23 o 
  -3  16   1   149456.58   148350.22    903.57 o 
  -2  16   1    19368.22    19399.11    255.40 o 
  -1  16   1      148.34      909.75    126.14 o 
   0  16   1    16476.26    16107.13    257.38 o 
   1  16   1     1205.59     1338.59     63.10 o 
   2  16   1     2101.03     2151.89     89.72 o 
   3  16   1     2187.96     2242.69    107.00 o 
   4  16   1     8081.41     8197.61    173.88 o 
   5  16   1   114651.13   114466.17   1009.41 o 
   6  16   1     3132.34     3116.03    136.42 o 
   7  16   1     2437.20     2880.95    152.84 o 
   8  16   1     5005.44     5029.82    181.80 o 
   9  16   1   124425.98   123527.30   1143.31 o 
  10  16   1     8612.07     8694.25    324.41 o 
 -10  17   1     2069.09     1920.28    197.50 o 
  -9  17   1   148922.13   147539.14   1902.04 o 
  -8  17   1    13950.43    14499.03    327.96 o 
  -7  17   1    18316.60    19587.58    376.41 o 
  -6  17   1    46458.77    46755.20    556.03 o 
  -5  17   1   112927.63   111110.03    755.96 o 
  -4  17   1       30.25      339.50     79.61 o 
  -3  17   1      240.29      606.77    116.10 o 
  -2  17   1    82168.59    81500.20    535.05 o 
  -1  17   1     9435.86     9932.38    161.83 o 
   0  17   1    12852.35    12777.46    196.13 o 
   1  17   1     2647.72     2533.62     89.28 o 
   2  17   1    24562.67    24724.80    289.11 o 
   3  17   1   165638.08   164407.66   1461.08 o 
   4  17   1    30807.41    31443.00    398.67 o 
   5  17   1    76881.80    76134.52    637.04 o 
   6  17   1     2884.88     3090.99    145.16 o 
   7  17   1   179743.91   177496.70   1115.77 o 
   8  17   1    28570.00    28043.84    455.57 o 
   9  17   1    60032.12    59807.23   1008.13 o 
  10  17   1        0.19       65.67    112.41 o 
 -10  18   1      932.27      982.04    161.13 o 
  -9  18   1      238.64      605.86    127.81 o 
  -8  18   1     3880.74     3877.89    181.97 o 
  -7  18   1   130815.39   129457.16   1034.28 o 
  -6  18   1    14881.51    15357.54    333.64 o 
  -5  18   1      389.64      653.84     92.92 o 
  -4  18   1     1522.12     1593.73    104.14 o 
  -3  18   1    72457.49    71871.22    646.57 o 
  -2  18   1      657.88     1187.07    112.14 o 
  -1  18   1        0.43      627.45     95.42 o 
   0  18   1    42012.64    41799.60    365.71 o 
   1  18   1     1504.70     1655.96     77.08 o 
   2  18   1    86187.68    86412.46    701.47 o 
   3  18   1     2162.14     2593.92    136.26 o 
   4  18   1    59493.23    59675.79    621.41 o 
   5  18   1    65441.56    64924.10    673.46 o 
   6  18   1    68256.64    68313.33    697.93 o 
   7  18   1     3948.52     4124.44    196.85 o 
   8  18   1     1944.84     1959.63    140.04 o 
   9  18   1    84364.00    84643.88    980.72 o 
  10  18   1     4586.51     4339.20    247.39 o 
 -10  19   1     6859.53     6726.28    340.65 o 
  -9  19   1    11431.64    10790.92    328.97 o 
  -8  19   1     5402.05     5382.99    212.85 o 
  -7  19   1    41794.32    40368.32    558.12 o 
  -6  19   1     2681.63     2638.91    151.14 o 
  -5  19   1    77676.42    75799.77    735.72 o 
  -4  19   1     1119.18     1068.33     95.72 o 
  -3  19   1     3585.52     3217.97    156.91 o 
  -2  19   1        5.84       75.03     52.40 o 
  -1  19   1   140321.75   141415.44    900.15 o 
   0  19   1     6037.66     6401.98    172.89 o 
   1  19   1      564.16      513.42     59.28 o 
   2  19   1        2.42      575.27     76.46 o 
   3  19   1    14518.05    14602.26    311.89 o 
   4  19   1    18579.42    19432.75    380.71 o 
   5  19   1    31237.46    32242.53    484.40 o 
   6  19   1      123.18      186.96    106.30 o 
   7  19   1    12583.06    12580.93    316.01 o 
   8  19   1    11570.02    11913.15    312.21 o 
   9  19   1    33683.86    35247.74    650.05 o 
  -9  20   1      973.87      721.89    152.27 o 
  -8  20   1     8792.54     9005.12    278.58 o 
  -7  20   1     7032.45     7364.47    283.57 o 
  -6  20   1    34751.35    34126.31    514.47 o 
  -5  20   1      242.89      594.16    108.62 o 
  -4  20   1    14437.58    14517.79    299.51 o 
  -3  20   1     1532.67     1741.57    114.51 o 
  -2  20   1     9707.91     9543.93    237.65 o 
  -1  20   1      135.45     2726.81    144.96 o 
   0  20   1     3832.20     4154.74    144.15 o 
   1  20   1     1374.74     1392.85     98.92 o 
   2  20   1    17387.49    17406.47    312.77 o 
   3  20   1     3003.68     2759.55    148.48 o 
   4  20   1    15735.86    16505.98    348.07 o 
   5  20   1     1806.61     1911.19    140.56 o 
   6  20   1     6808.74     6831.41    238.51 o 
   7  20   1     5135.02     4855.61    205.48 o 
   8  20   1     1554.89     1460.00    124.58 o 
   9  20   1     2848.74     2912.68    217.80 o 
  -9  21   1    11169.39    11227.64    387.98 o 
  -8  21   1      423.68      174.11     80.15 o 
  -7  21   1    38217.29    38969.58    573.13 o 
  -6  21   1      273.82      426.93     97.78 o 
  -5  21   1    92604.92    92863.24    853.64 o 
  -4  21   1     1057.70      907.45    103.35 o 
  -3  21   1     1341.97     1453.23    107.62 o 
  -2  21   1        2.46      250.44     82.05 o 
  -1  21   1   155145.34   154832.70   1347.20 o 
   0  21   1    12916.33    12462.26    244.92 o 
   1  21   1      232.65      309.00     64.38 o 
   2  21   1     1173.63     1300.68    112.98 o 
   3  21   1    13633.24    13736.53    332.94 o 
   4  21   1    14817.64    14907.20    336.07 o 
   5  21   1    32657.90    32421.88    507.48 o 
   6  21   1      599.53      442.73     81.66 o 
   7  21   1    14071.27    14284.20    351.46 o 
   8  21   1     1487.98     1376.15    117.57 o 
  -8  22   1     9397.72     9260.88    293.57 o 
  -7  22   1     2484.28     2833.70    174.64 o 
  -6  22   1    20251.30    20686.08    420.08 o 
  -5  22   1     1853.26     2478.47    212.79 o 
  -4  22   1    24506.21    24769.71    440.51 o 
  -3  22   1     8616.91     8380.46    274.38 o 
  -2  22   1     6475.96     6583.26    235.61 o 
  -1  22   1       53.82     3242.81    211.59 o 
   0  22   1     1442.89     1634.23    102.45 o 
   1  22   1     1490.13     1503.25    103.06 o 
   2  22   1     9616.05     9529.47    266.79 o 
   3  22   1      948.10     1179.29    120.46 o 
   4  22   1    22020.51    22068.54    470.01 o 
   5  22   1     4161.86     4402.56    201.69 o 
   6  22   1     2328.50     2302.88    143.80 o 
   7  22   1     1567.31     1584.10    129.13 o 
   8  22   1       28.42       38.48     78.87 o 
  -8  23   1      354.40      303.25     87.60 o 
  -7  23   1    45710.07    44454.03    638.59 o 
  -6  23   1      477.68      543.77    121.41 o 
  -5  23   1    56846.82    56786.36    778.07 o 
  -4  23   1       31.25      518.76    129.49 o 
  -3  23   1     4107.42     4516.66    241.16 o 
  -2  23   1       52.17      247.00     87.86 o 
  -1  23   1   122443.72   120268.61    912.25 o 
   0  23   1    12306.11    12706.28    313.18 o 
   1  23   1       26.09      116.65     68.80 o 
   2  23   1      434.86      574.06     86.00 o 
   3  23   1    24755.88    25157.73    428.66 o 
   4  23   1    18884.88    18711.40    409.44 o 
   5  23   1    19296.12    18881.82    451.74 o 
   6  23   1     3751.64     3764.28    190.63 o 
   7  23   1     4141.95     4216.68    204.26 o 
  -7  24   1    59183.30    58109.34    744.49 o 
  -6  24   1     4937.12     5426.23    262.85 o 
  -5  24   1     9175.70     9010.17    328.65 o 
  -4  24   1    77572.98    77090.92    892.03 o 
  -3  24   1    54492.65    54673.19    781.86 o 
  -2  24   1    15762.10    16549.88    357.19 o 
  -1  24   1      388.55     2124.92    165.11 o 
   0  24   1    10208.70    10648.76    326.18 o 
   1  24   1     2598.44     2893.84    166.85 o 
   2  24   1     1411.64     1681.62    132.43 o 
   3  24   1     1192.05     2213.93    156.42 o 
   4  24   1    11245.76    11275.19    328.12 o 
   5  24   1    29065.24    29540.64    575.30 o 
   6  24   1     3918.12     3726.90    219.04 o 
   7  24   1     1115.40     1639.07    170.79 o 
  -6  25   1    50841.62    50345.73    775.46 o 
  -5  25   1    29925.23    30553.77    589.32 o 
  -4  25   1      103.13      583.77    146.83 o 
  -3  25   1       10.33      957.19    153.55 o 
  -2  25   1    85142.51    84954.21   1051.80 o 
  -1  25   1    24127.12    25049.22    477.89 o 
   0  25   1     9464.46    10143.54    326.35 o 
   1  25   1     1658.70     1527.33    145.65 o 
   2  25   1    31961.80    32178.05    510.08 o 
   3  25   1    97116.34    96270.28    988.09 o 
   4  25   1    20636.02    21243.51    420.16 o 
   5  25   1    61256.27    60125.95    772.30 o 
   6  25   1     2819.89     3425.13    248.43 o 
  -6  26   1    23732.17    24033.49    551.58 o 
  -5  26   1      247.77      917.77    207.38 o 
  -4  26   1     6387.65     6106.25    272.13 o 
  -3  26   1    32022.06    31772.54    566.12 o 
  -2  26   1       78.88     1439.41    171.83 o 
  -1  26   1      309.44     1865.08    171.08 o 
   0  26   1    47882.78    48602.18    807.63 o 
   1  26   1     2872.20     2965.84    214.30 o 
   2  26   1    85451.86    85647.60    909.52 o 
   3  26   1     3563.76     4227.27    200.55 o 
   4  26   1    46792.24    47645.32    631.99 o 
   5  26   1    43983.96    44016.52    670.71 o 
  -5  27   1    71446.12    68946.92    901.05 o 
  -4  27   1     2599.47     2506.71    180.72 o 
  -3  27   1     3423.20     3292.75    216.69 o 
  -2  27   1      920.12      924.86    143.91 o 
  -1  27   1   115407.37   113330.76   1465.22 o 
   0  27   1    18115.54    18431.69    510.16 o 
   1  27   1      499.86      394.95    111.29 o 
   2  27   1      963.65     2410.01    199.99 o 
   3  27   1     9252.73     9370.10    281.66 o 
   4  27   1    35385.98    35882.83    555.01 o 
  -3  28   1      869.28      781.80    117.91 o 
  -2  28   1     6504.93     6483.17    291.32 o 
  -1  28   1      144.01     3850.52    311.26 o 
   0  28   1     2488.66     3244.35    235.50 o 
   1  28   1     1787.07     1905.66    177.87 o 
   2  28   1     9489.89     9363.10    349.54 o 
   3  28   1     2648.71     2699.99    190.43 o 
   0  29   1    10874.76    11003.30    479.51 o 
 -12   0   2   111721.88   116321.23   2424.97 o 
 -10   0   2    81912.15    81770.27    868.90 o 
  -8   0   2   218839.83   202432.09   2677.84 o 
  -6   0   2    10668.39    10357.22    282.43 o 
  -4   0   2    27279.53    27116.74    498.87 o 
  -2   0   2   129080.13   132023.22   2138.94 o 
   0   0   2     1266.80     2047.04     67.13 o 
   2   0   2   810529.13   742511.44   8519.03 o 
   4   0   2   208172.88   200772.36   1413.54 o 
   6   0   2   419603.09   412379.22   1750.28 o 
   8   0   2   274330.78   266557.31   1309.13 o 
  10   0   2      864.89     1669.07    175.83 o 
  12   0   2    62595.13    61131.79    922.92 o 
 -13   1   2     1530.99     1592.78    115.45 o 
 -12   1   2    76457.92    76198.63    762.56 o 
 -11   1   2       55.48       45.70     65.16 o 
 -10   1   2     7774.29     7662.73    181.23 o 
  -9   1   2    12112.98    11981.88    210.55 o 
  -8   1   2    14346.26    14988.54    257.42 o 
  -7   1   2    63224.67    62864.49    487.19 o 
  -6   1   2     4015.32     3852.03    141.27 o 
  -5   1   2    66854.62    66125.58    522.52 o 
  -4   1   2    97332.22    96139.59    578.07 o 
  -3   1   2    42585.89    42724.75    283.51 o 
  -2   1   2       13.92      152.43     21.61 o 
  -1   1   2     6209.82     6549.79     70.35 o 
   0   1   2   379793.25   400631.84   1874.03 o 
   1   1   2    54357.76    56108.49    474.00 o 
   2   1   2       14.82      110.56     24.52 o 
   3   1   2    91225.71    90515.82    571.95 o 
   4   1   2   336363.00   323149.56   1987.63 o 
   5   1   2    22531.81    21673.31    227.92 o 
   6   1   2     3642.58     3732.58    154.56 o 
   7   1   2        8.27       79.84     41.31 o 
   8   1   2    42615.47    42203.64    402.29 o 
   9   1   2    16006.89    15912.39    239.62 o 
  10   1   2    12157.37    11800.06    208.60 o 
  11   1   2    19734.03    19999.83    328.37 o 
  12   1   2     5160.97     5413.09    234.70 o 
 -13   2   2     3282.60     3075.32    202.64 o 
 -12   2   2    51201.54    52544.01   1019.83 o 
 -11   2   2     2220.25     2210.53    144.00 o 
 -10   2   2     8993.63     9141.86    194.69 o 
  -9   2   2     1587.18     1528.99     83.64 o 
  -8   2   2   104535.79   101668.16    574.64 o 
  -7   2   2       16.64       50.78     41.84 o 
  -6   2   2   106448.55   104700.64    628.82 o 
  -5   2   2        3.18      154.42     35.88 o 
  -4   2   2    10188.24    10184.37    152.04 o 
  -3   2   2     1217.61     1261.94     43.31 o 
  -2   2   2  1230883.75  1272652.13  10163.83 o 
  -1   2   2      121.46      152.09     20.96 o 
   0   2   2     3761.42     4111.76     50.38 o 
   1   2   2     1615.34     1845.75     42.56 o 
   2   2   2   911147.31   929972.69   4918.40 o 
   3   2   2     3098.07     3019.15     66.37 o 
   4   2   2   155123.22   151671.73   1090.45 o 
   5   2   2     7622.90     7492.17    137.25 o 
   6   2   2    78302.71    78035.91    728.81 o 
   7   2   2     3604.88     3616.44    102.74 o 
   8   2   2   117568.48   115695.45    772.00 o 
   9   2   2     2775.85     2839.98    116.05 o 
  10   2   2     9977.95     9828.13    223.00 o 
  11   2   2      285.89      262.67     65.66 o 
  12   2   2     3817.48     4004.18    186.32 o 
 -13   3   2    20323.95    19906.76    432.06 o 
 -12   3   2      304.30      429.71    136.69 o 
 -11   3   2     2863.03     2953.59    160.61 o 
 -10   3   2       51.01       68.77     47.21 o 
  -9   3   2     6538.08     6422.09    166.15 o 
  -8   3   2     2908.15     3025.26    120.55 o 
  -7   3   2    46797.60    44959.73    402.50 o 
  -6   3   2        0.60       70.14     38.72 o 
  -5   3   2    87190.25    85649.31    478.82 o 
  -4   3   2     1649.10     1556.34     58.37 o 
  -3   3   2    30395.70    30836.56    211.41 o 
  -2   3   2        0.36      195.32     31.27 o 
  -1   3   2     6447.40     6521.60    140.03 o 
   0   3   2      353.42      781.09     38.18 o 
   1   3   2    97044.72   101502.17    678.76 o 
   2   3   2        0.02      119.82     31.22 o 
   3   3   2   149236.73   152545.41    754.71 o 
   4   3   2      618.65      747.32     42.41 o 
   5   3   2    66095.33    64243.95    507.62 o 
   6   3   2       13.81       45.02     42.51 o 
   7   3   2     7815.56     7774.05    160.26 o 
   8   3   2      107.56      380.43     55.17 o 
   9   3   2     3439.27     3360.62    110.25 o 
  10   3   2       27.46       81.88     61.07 o 
  11   3   2    12375.20    12285.17    274.49 o 
  12   3   2      506.64      431.56     91.76 o 
 -13   4   2      372.94      358.08    137.94 o 
 -12   4   2    50785.29    49939.46    876.59 o 
 -11   4   2      182.90      149.63     69.93 o 
 -10   4   2     6981.77     6917.10    181.21 o 
  -9   4   2       45.39       56.67     51.95 o 
  -8   4   2   111193.11   108957.72    775.49 o 
  -7   4   2     1082.85     1075.87     63.77 o 
  -6   4   2    81870.05    81200.77    457.92 o 
  -5   4   2       46.31      100.11     31.39 o 
  -4   4   2    11251.68    11099.47    165.60 o 
  -3   4   2      965.01     1081.06     49.46 o 
  -2   4   2  1022519.13  1064618.88   6423.59 o 
  -1   4   2      803.88      878.42     46.59 o 
   0   4   2     2977.44     3629.58     62.00 o 
   1   4   2      239.02      322.80     27.74 o 
   2   4   2   720912.94   741732.44   2964.32 o 
   3   4   2     1423.17     1578.31     51.90 o 
   4   4   2   156290.13   155773.02   1001.10 o 
   5   4   2      176.83      186.00     25.80 o 
   6   4   2    44160.37    44077.58    360.16 o 
   7   4   2     1045.72     1024.92     63.32 o 
   8   4   2   138423.52   136456.83    712.92 o 
   9   4   2       49.89        0.00     50.51 o 
  10   4   2     3471.59     3533.76    129.38 o 
  11   4   2       81.51       62.14     73.06 o 
  12   4   2     8557.46     8216.36    295.35 o 
 -13   5   2    16612.86    16678.03    446.26 o 
 -12   5   2     4656.82     5048.82    283.03 o 
 -11   5   2     1813.06     1768.59    142.80 o 
 -10   5   2        3.80       69.60     62.88 o 
  -9   5   2     4201.95     4415.76    148.73 o 
  -8   5   2     1307.25     1537.01    152.10 o 
  -7   5   2    41875.04    41016.42    349.57 o 
  -6   5   2       88.24      206.39     37.88 o 
  -5   5   2    66626.70    65364.68    524.72 o 
  -4   5   2    11350.38    10927.30    166.20 o 
  -3   5   2    21173.28    21304.35    209.83 o 
  -2   5   2        1.29      226.93     43.23 o 
  -1   5   2     4173.41     4278.65     88.05 o 
   0   5   2    46478.76    48732.02    384.29 o 
   1   5   2    96369.38    99879.73    695.76 o 
   2   5   2      148.79      330.44     46.33 o 
   3   5   2   113632.49   115289.60    436.54 o 
   4   5   2    26556.99    26227.46    207.54 o 
   5   5   2    54032.08    53864.88    372.55 o 
   6   5   2      229.95      255.59     36.87 o 
   7   5   2     4242.18     4283.27    103.98 o 
   8   5   2      609.17      808.81     88.43 o 
   9   5   2     5969.74     5978.49    145.76 o 
  10   5   2      192.11      242.10     73.24 o 
  11   5   2    11935.78    12459.16    309.98 o 
  12   5   2     1817.09     1958.78    220.46 o 
 -13   6   2     3488.71     3740.60    285.19 o 
 -12   6   2    42457.28    43202.77    831.23 o 
 -11   6   2      227.08      184.84     89.90 o 
 -10   6   2      125.77      244.15     57.49 o 
  -9   6   2      680.18      640.07     74.72 o 
  -8   6   2    90726.84    90284.78    556.27 o 
  -7   6   2     5982.22     5683.52    134.71 o 
  -6   6   2   108827.39   104482.54    559.89 o 
  -5   6   2       55.23      104.72     34.27 o 
  -4   6   2     8389.12     8508.80    123.18 o 
  -3   6   2     5847.75     5657.60    100.49 o 
  -2   6   2   737052.44   760986.63   1898.14 o 
  -1   6   2     1420.07     1381.76     54.57 o 
   0   6   2     2828.12     3155.56    104.00 o 
   1   6   2      160.59      260.90     27.66 o 
   2   6   2   407950.31   411039.44   2033.76 o 
   3   6   2     9004.37     9143.75    146.33 o 
   4   6   2   129809.88   129986.80    643.18 o 
   5   6   2     6194.64     6205.23    110.29 o 
   6   6   2    27780.47    27420.51    238.90 o 
   7   6   2    10506.73    10567.59    160.45 o 
   8   6   2   102828.99   101425.18    560.47 o 
   9   6   2     2293.97     2155.52     95.71 o 
  10   6   2    12556.39    12504.65    274.76 o 
  11   6   2     2218.39     2455.28    144.27 o 
  12   6   2     2601.14     2554.57    213.43 o 
 -12   7   2    41411.23    43446.84    714.91 o 
 -11   7   2        0.75       97.07     83.42 o 
 -10   7   2     4182.66     4469.86    188.93 o 
  -9   7   2      269.94      306.91     57.90 o 
  -8   7   2     2270.65     3052.64    149.29 o 
  -7   7   2    26301.50    26365.76    284.05 o 
  -6   7   2     3914.60     4062.56    117.58 o 
  -5   7   2    24562.93    24218.76    252.15 o 
  -4   7   2    98132.92    99465.94    745.88 o 
  -3   7   2     2839.29     3245.36     93.74 o 
  -2   7   2       29.63       94.59     42.45 o 
  -1   7   2     2254.08     2355.38     71.00 o 
   0   7   2   381815.75   397520.94   1830.52 o 
   1   7   2    93713.77    95858.22    500.08 o 
   2   7   2      666.35      854.71     58.33 o 
   3   7   2    30140.08    30101.31    251.50 o 
   4   7   2   267204.19   267201.22   1249.23 o 
   5   7   2    18346.52    18194.30    195.27 o 
   6   7   2     1331.14     1462.37     64.08 o 
   7   7   2     6251.68     6487.09    129.51 o 
   8   7   2    36998.40    37362.92    339.90 o 
   9   7   2    28894.99    28477.96    343.24 o 
  10   7   2     6461.09     6443.82    203.24 o 
  11   7   2    24862.75    25300.24    412.48 o 
  12   7   2     1576.99     2181.23    238.58 o 
 -12   8   2    91224.88    94655.68   1022.87 o 
 -11   8   2       54.28      241.99     91.88 o 
 -10   8   2    80327.51    82148.96    661.14 o 
  -9   8   2     1660.59     1702.70    102.01 o 
  -8   8   2   168111.19   166531.52   1328.59 o 
  -7   8   2      431.02      466.96     52.33 o 
  -6   8   2    21658.34    22290.86    263.70 o 
  -5   8   2    21808.70    21754.87    213.71 o 
  -4   8   2    17106.82    16627.26    267.08 o 
  -3   8   2       24.78      146.89     43.10 o 
  -2   8   2     6368.74     7070.31    180.21 o 
  -1   8   2    32713.31    34154.66    436.68 o 
   0   8   2      446.58      628.35     47.54 o 
   1   8   2     6131.97     6479.99    101.91 o 
   2   8   2   265226.28   269232.94   1506.19 o 
   3   8   2     8273.97     8532.78    151.51 o 
   4   8   2   140091.72   140351.97    810.28 o 
   5   8   2    15981.12    15864.26    201.16 o 
   6   8   2   237002.38   232531.19   1605.42 o 
   7   8   2       17.65       72.72     39.40 o 
   8   8   2   203066.52   202390.20    968.36 o 
   9   8   2     9851.69     9446.44    213.11 o 
  10   8   2        6.83      265.24    118.69 o 
  11   8   2     1113.28     1302.68    132.99 o 
  12   8   2    50123.38    51480.00    760.17 o 
 -12   9   2    60568.44    60212.16    929.10 o 
 -11   9   2        3.45       31.57    107.30 o 
 -10   9   2    12940.16    12978.90    290.99 o 
  -9   9   2    40884.45    40890.44    478.53 o 
  -8   9   2     7893.55     8333.47    270.23 o 
  -7   9   2    59587.10    59160.78    446.27 o 
  -6   9   2     4840.90     4606.60    110.17 o 
  -5   9   2   100914.91   100338.68    663.89 o 
  -4   9   2   155041.00   156426.23   1368.65 o 
  -3   9   2    52783.13    52438.66    442.99 o 
  -2   9   2      156.66      260.02     37.04 o 
  -1   9   2     2475.76     2951.69    116.10 o 
   0   9   2   681670.94   692512.25   3556.70 o 
   1   9   2    11715.82    11611.03    141.51 o 
   2   9   2       31.23      315.42    110.00 o 
   3   9   2    93714.91    92625.64    778.80 o 
   4   9   2   473021.44   475363.19   2062.35 o 
   5   9   2    16854.86    16879.26    215.87 o 
   6   9   2     6599.22     6651.07    128.70 o 
   7   9   2     3371.84     3401.86     98.14 o 
   8   9   2    71445.02    71863.63    551.87 o 
   9   9   2     1489.17     1504.12    107.14 o 
  10   9   2    19941.21    19370.36    351.82 o 
  11   9   2     9963.71    10281.03    272.82 o 
  12   9   2     2239.30     3844.80    557.33 o 
 -12  10   2    34516.10    36288.91    843.03 o 
 -11  10   2    11975.90    12203.70    378.43 o 
 -10  10   2    35581.90    35840.25    541.12 o 
  -9  10   2    10048.09     9780.79    241.38 o 
  -8  10   2    76629.96    75656.52    649.21 o 
  -7  10   2     4405.71     4467.32    128.00 o 
  -6  10   2    42070.97    41161.14    297.51 o 
  -5  10   2    11124.80    11197.94    188.21 o 
  -4  10   2    11287.83    10995.11    179.39 o 
  -3  10   2        1.65      112.02     46.69 o 
  -2  10   2   721668.13   722217.94   2231.22 o 
  -1  10   2     8422.23     8668.95    202.94 o 
   0  10   2     4563.79     4590.57    223.47 o 
   1  10   2       18.37       97.75     38.33 o 
   2  10   2   648458.88   661485.31   2858.85 o 
   3  10   2     2967.38     3254.31    108.60 o 
   4  10   2   105174.12   105419.51    567.58 o 
   5  10   2        3.44       57.89     41.57 o 
   6  10   2    73130.18    72087.91    546.58 o 
   7  10   2      137.38      119.36     48.65 o 
   8  10   2    83733.13    82729.58    776.10 o 
   9  10   2      198.94      223.55     92.04 o 
  10  10   2     1424.40     1681.21    117.78 o 
  11  10   2      506.27      573.28    107.11 o 
 -12  11   2      514.03      488.35    175.03 o 
 -11  11   2     1435.12     1385.28    191.95 o 
 -10  11   2       96.14      181.01     70.74 o 
  -9  11   2      885.97      859.43     81.83 o 
  -8  11   2     3638.22     3674.40    152.58 o 
  -7  11   2    35337.56    35566.14    411.00 o 
  -6  11   2      307.03      263.05     68.83 o 
  -5  11   2    44238.06    44104.61    376.81 o 
  -4  11   2    16193.68    16181.50    218.06 o 
  -3  11   2    22670.25    22887.37    323.96 o 
  -2  11   2      107.35      290.88     67.94 o 
  -1  11   2     1605.97     1963.77    111.04 o 
   0  11   2    12890.04    13293.14    268.25 o 
   1  11   2    54632.65    54503.98    402.37 o 
   2  11   2      174.00      871.09    218.46 o 
   3  11   2    83205.86    81503.25    574.52 o 
   4  11   2     7716.89     7892.77    176.85 o 
   5  11   2    44104.62    44252.24    413.11 o 
   6  11   2      522.61      546.67     62.59 o 
   7  11   2     7883.76     7787.95    171.79 o 
   8  11   2     2225.38     2420.60    130.84 o 
   9  11   2     3390.37     3300.96    160.99 o 
  10  11   2      688.52      660.77     92.29 o 
  11  11   2     5210.86     4946.54    210.16 o 
 -12  12   2    28386.32    29201.00    761.06 o 
 -11  12   2     1857.19     1764.98    187.90 o 
 -10  12   2     1453.97     1759.49    153.12 o 
  -9  12   2      732.77      628.27     68.89 o 
  -8  12   2    61357.52    60592.96    570.71 o 
  -7  12   2     6901.73     6938.22    187.14 o 
  -6  12   2    49413.69    48821.83    433.73 o 
  -5  12   2      326.39      376.60     47.38 o 
  -4  12   2     6171.84     5926.65    151.02 o 
  -3  12   2     2209.15     2285.57    119.01 o 
  -2  12   2   416975.38   407093.78   1602.61 o 
  -1  12   2      644.97      921.82    152.49 o 
   0  12   2     2581.73     2504.50    168.62 o 
   1  12   2      301.24      521.30     55.63 o 
   2  12   2   267600.78   268480.34   1605.06 o 
   3  12   2     2940.02     3269.26    123.38 o 
   4  12   2    90356.73    89545.84    595.32 o 
   5  12   2     1829.99     1845.59     97.62 o 
   6  12   2    19060.57    19614.10    291.74 o 
   7  12   2     5760.23     5950.35    162.35 o 
   8  12   2    81053.30    81314.70    703.65 o 
   9  12   2       13.27       68.35    102.87 o 
  10  12   2     4154.97     3823.85    178.18 o 
  11  12   2     1202.91     1120.99    116.69 o 
 -11  13   2      811.00      944.67    149.14 o 
 -10  13   2       32.51        0.00     99.62 o 
  -9  13   2      571.30      504.91     73.79 o 
  -8  13   2      938.99     1004.01    109.66 o 
  -7  13   2    18744.51    18779.54    367.78 o 
  -6  13   2      722.93      682.31     61.07 o 
  -5  13   2    22373.42    22081.44    269.71 o 
  -4  13   2    19545.92    18798.93    373.10 o 
  -3  13   2     6781.17     7131.46    199.61 o 
  -2  13   2      163.66      427.59    110.53 o 
  -1  13   2     3449.91     3442.56    157.88 o 
   0  13   2    78143.73    76430.02    704.03 o 
   1  13   2    41075.41    41135.24    434.62 o 
   2  13   2       45.46      541.42    101.66 o 
   3  13   2    46615.63    46829.36    440.89 o 
   4  13   2    47921.60    48282.73    453.87 o 
   5  13   2    21334.56    21122.87    306.56 o 
   6  13   2      193.42      260.41     56.23 o 
   7  13   2      465.92      455.51     64.18 o 
   8  13   2     1791.47     2021.65    136.83 o 
   9  13   2     6471.15     6368.25    238.46 o 
  10  13   2      431.51      385.16     89.33 o 
  11  13   2     8878.55     9272.33    313.40 o 
 -11  14   2     2234.66     2337.66    205.76 o 
 -10  14   2     2073.15     2127.95    174.27 o 
  -9  14   2      245.32       62.28     75.52 o 
  -8  14   2    46151.34    46316.28    578.42 o 
  -7  14   2     7903.06     7679.54    232.14 o 
  -6  14   2    48429.48    47027.85    468.25 o 
  -5  14   2     1207.30     1185.54     67.52 o 
  -4  14   2     3661.99     3712.91    143.59 o 
  -3  14   2     3396.66     3438.58    120.48 o 
  -2  14   2   195446.84   194084.61   1125.99 o 
  -1  14   2     4680.56     4949.33    193.24 o 
   0  14   2     1288.33     1680.05    144.11 o 
   1  14   2        1.12      260.07     49.40 o 
   2  14   2    77325.15    78632.88    448.29 o 
   3  14   2     8680.35     8186.70    303.40 o 
   4  14   2    61651.99    62238.80    558.71 o 
   5  14   2     1448.36     1387.67     92.06 o 
   6  14   2     2442.56     2461.82    114.26 o 
   7  14   2     9521.97     9786.49    218.89 o 
   8  14   2    52139.23    51992.75    588.70 o 
   9  14   2      375.93      318.60     86.71 o 
  10  14   2     8967.92     8953.84    295.77 o 
  11  14   2     2316.03     2212.14    192.97 o 
 -11  15   2       15.74       96.01    119.21 o 
 -10  15   2     2227.48     2281.42    190.33 o 
  -9  15   2      615.33      535.72     99.22 o 
  -8  15   2       49.81      659.27    122.85 o 
  -7  15   2     6385.91     6356.22    219.16 o 
  -6  15   2     3218.44     3190.63    134.27 o 
  -5  15   2     4641.64     4631.62    155.26 o 
  -4  15   2    49906.47    49998.81    513.51 o 
  -3  15   2       37.04      204.03     81.12 o 
  -2  15   2        6.93      260.02     72.66 o 
  -1  15   2     2672.11     2648.64    131.68 o 
   0  15   2   138990.67   141390.55   1170.11 o 
   1  15   2    39978.81    40446.97    337.97 o 
   2  15   2      436.08      890.73     96.40 o 
   3  15   2     8061.23     7669.48    168.69 o 
   4  15   2   102899.23   103277.79    704.73 o 
   5  15   2     5176.28     5206.35    168.96 o 
   6  15   2      441.99      573.56     84.94 o 
   7  15   2     9530.70     9587.34    222.95 o 
   8  15   2    17121.07    17745.63    359.97 o 
   9  15   2    22686.76    22088.71    447.72 o 
  10  15   2     2748.83     2549.14    173.19 o 
 -11  16   2     2067.91     2244.02    221.51 o 
 -10  16   2    32310.68    32480.08    645.09 o 
  -9  16   2     1910.60     2051.95    172.23 o 
  -8  16   2    85957.31    85846.61    825.85 o 
  -7  16   2     4859.61     4822.62    186.26 o 
  -6  16   2     4013.21     4109.95    154.08 o 
  -5  16   2    36763.46    36242.31    428.82 o 
  -4  16   2     5840.38     6334.60    199.58 o 
  -3  16   2      273.06      500.27     68.88 o 
  -2  16   2     6447.12     6947.86    202.18 o 
  -1  16   2    63572.36    63542.59    623.39 o 
   0  16   2      490.67     2506.90    301.84 o 
   1  16   2    15380.94    15617.40    216.92 o 
   2  16   2   111973.35   113841.48    678.75 o 
   3  16   2    19553.26    20078.07    332.12 o 
   4  16   2    46278.42    49228.49    506.40 o 
   5  16   2    32335.82    32081.74    398.14 o 
   6  16   2   116590.04   117380.63    780.68 o 
   7  16   2        3.54      148.75     74.83 o 
   8  16   2    93418.80    93518.05   1069.60 o 
   9  16   2    16056.48    15638.91    384.67 o 
  10  16   2      325.12      859.05    242.48 o 
 -10  17   2    10644.05    10681.96    377.09 o 
  -9  17   2    37095.71    36602.13    653.74 o 
  -8  17   2    15429.87    15629.56    389.67 o 
  -7  17   2    58438.59    58557.35    631.96 o 
  -6  17   2     1890.98     2146.69    123.60 o 
  -5  17   2    57691.79    57601.87    555.94 o 
  -4  17   2    52717.26    52941.13    531.43 o 
  -3  17   2    81076.75    79369.60    741.83 o 
  -2  17   2      264.74     1014.59    157.39 o 
  -1  17   2     3739.09     4594.31    188.62 o 
   0  17   2   320239.16   317914.13   3449.38 o 
   1  17   2     1697.71     1889.55     86.06 o 
   2  17   2      333.35     2207.62    221.50 o 
   3  17   2    81209.87    81949.76    721.90 o 
   4  17   2   255006.67   257216.88   2035.94 o 
   5  17   2     3435.74     3688.02    149.84 o 
   6  17   2     3258.23     3743.73    160.66 o 
   7  17   2    17762.30    17686.35    316.63 o 
   8  17   2    36746.25    37696.09    577.67 o 
   9  17   2       91.49      242.18    117.84 o 
  10  17   2    16237.81    16245.28    452.68 o 
 -10  18   2    24027.84    24002.69    559.87 o 
  -9  18   2     7016.99     6968.48    301.59 o 
  -8  18   2    22878.80    23066.29    491.40 o 
  -7  18   2    25813.11    25647.30    446.82 o 
  -6  18   2    29139.21    28444.95    407.60 o 
  -5  18   2    11252.61    11342.59    259.84 o 
  -4  18   2     2239.84     2230.42    128.58 o 
  -3  18   2     5826.21     5969.66    227.93 o 
  -2  18   2   432844.84   437254.13   2613.15 o 
  -1  18   2     7673.72     7794.63    235.23 o 
   0  18   2      327.86     2752.00    267.93 o 
   1  18   2      132.70      328.01     57.35 o 
   2  18   2   426954.31   433617.41   2427.80 o 
   3  18   2      801.66     1389.75    106.66 o 
   4  18   2    33275.28    34006.30    438.95 o 
   5  18   2     1508.46     1553.57    108.72 o 
   6  18   2    76878.03    77885.18    692.54 o 
   7  18   2     3071.92     3137.39    164.61 o 
   8  18   2    26331.15    27243.26    701.01 o 
   9  18   2     1308.46     1292.90    149.84 o 
 -10  19   2      499.45      375.43    111.61 o 
  -9  19   2      380.48      264.08    118.92 o 
  -8  19   2       89.36      110.16     88.12 o 
  -7  19   2     2729.28     2962.92    216.02 o 
  -6  19   2       47.40      142.55     78.50 o 
  -5  19   2    15410.71    14832.15    301.54 o 
  -4  19   2     9349.72     9631.47    243.20 o 
  -3  19   2        1.20      122.38    117.84 o 
  -2  19   2     3359.28     5605.18    529.40 o 
  -1  19   2      779.48      774.94     94.87 o 
   0  19   2    22218.14    22514.76    400.69 o 
   1  19   2    47080.06    47977.14    501.19 o 
   2  19   2     7363.57    10468.78    485.69 o 
   3  19   2    11905.25    12222.97    234.14 o 
   4  19   2    15384.65    16302.71    295.45 o 
   5  19   2    27253.04    27838.93    456.01 o 
   6  19   2     4449.82     4266.07    206.58 o 
   7  19   2      116.84       50.45     76.34 o 
   8  19   2      348.73      587.19    108.20 o 
   9  19   2     1409.49     1657.44    159.72 o 
  -9  20   2        5.08        0.00    114.58 o 
  -8  20   2    21026.95    20520.18    507.06 o 
  -7  20   2     5654.11     5950.96    224.94 o 
  -6  20   2    12688.83    12787.14    319.56 o 
  -5  20   2       14.89        0.00     74.25 o 
  -4  20   2     5445.87     4943.16    183.58 o 
  -3  20   2      478.57      472.12     95.92 o 
  -2  20   2   103996.02   105841.22    870.34 o 
  -1  20   2        6.13       62.63     61.87 o 
   0  20   2     9037.88     8722.66    209.76 o 
   1  20   2     1730.17     2289.68    113.24 o 
   2  20   2    63446.44    64363.51    593.44 o 
   3  20   2      875.74      949.57     87.68 o 
   4  20   2    46169.15    45597.91    547.00 o 
   5  20   2     3404.36     3401.20    171.73 o 
   6  20   2     3445.99     3168.63    185.31 o 
   7  20   2     4127.66     4231.41    196.36 o 
   8  20   2    30033.38    29595.33    547.76 o 
   9  20   2      384.22      351.77    111.84 o 
  -9  21   2      151.17       17.19    108.48 o 
  -8  21   2       31.18      108.63    100.43 o 
  -7  21   2     3910.26     3806.07    188.47 o 
  -6  21   2     1144.81     1034.37    109.88 o 
  -5  21   2     2476.95     2542.97    152.15 o 
  -4  21   2    15275.47    14923.89    315.35 o 
  -3  21   2      269.45      309.20     79.98 o 
  -2  21   2      788.73     1410.05    169.33 o 
  -1  21   2     2205.90     2160.05    137.98 o 
   0  21   2    46156.49    47002.35    479.25 o 
   1  21   2    12442.20    12825.32    259.35 o 
   2  21   2      429.06      930.20    108.79 o 
   3  21   2     9310.90     9393.97    260.36 o 
   4  21   2    33080.79    33137.53    475.38 o 
   5  21   2     3159.43     2991.81    163.60 o 
   6  21   2       43.29       52.31     78.02 o 
   7  21   2      313.67      308.55     92.76 o 
   8  21   2     2181.60     2264.91    179.13 o 
  -8  22   2    16975.10    16008.24    425.00 o 
  -7  22   2     2292.80     1984.51    146.71 o 
  -6  22   2    11449.45    10874.87    310.34 o 
  -5  22   2     2091.05     1999.83    140.49 o 
  -4  22   2     1936.09     1844.49    132.10 o 
  -3  22   2      650.03      551.82    100.27 o 
  -2  22   2    25052.48    25070.68    501.09 o 
  -1  22   2     6424.72     6540.48    256.93 o 
   0  22   2      211.93      833.72     98.80 o 
   1  22   2      464.40      573.56     95.66 o 
   2  22   2     3197.70     3391.92    162.96 o 
   3  22   2     6207.06     6584.32    225.43 o 
   4  22   2    15815.45    16659.42    356.51 o 
   5  22   2        2.46        0.00     73.93 o 
   6  22   2      421.63      406.22     88.08 o 
   7  22   2     4512.38     4943.13    220.90 o 
   8  22   2    15163.99    15131.10    451.44 o 
  -8  23   2     2413.84     2504.52    186.09 o 
  -7  23   2     1449.63     1164.84    150.84 o 
  -6  23   2     2928.41     2759.41    187.02 o 
  -5  23   2      216.65      215.35    104.01 o 
  -4  23   2    16082.77    15674.49    436.65 o 
  -3  23   2      143.92      145.64     91.13 o 
  -2  23   2       19.73       85.33     92.69 o 
  -1  23   2      511.37      831.36    104.21 o 
   0  23   2    22169.98    22119.85    438.29 o 
   1  23   2    11140.59    10757.75    304.90 o 
   2  23   2      159.32      535.39     94.16 o 
   3  23   2      624.72      751.25     97.89 o 
   4  23   2    19570.52    19819.71    394.39 o 
   5  23   2      574.83      793.64    108.68 o 
   6  23   2      234.35      451.30    103.80 o 
   7  23   2     4867.18     5003.91    226.48 o 
  -7  24   2     6365.71     6488.81    302.09 o 
  -6  24   2      116.80      310.27    113.17 o 
  -5  24   2    28927.99    28483.91    614.07 o 
  -4  24   2     1362.40     1671.75    168.11 o 
  -3  24   2      720.70      904.43    136.75 o 
  -2  24   2     6248.34     6073.54    260.43 o 
  -1  24   2    45038.75    43835.98    621.56 o 
   0  24   2     1867.99     3537.34    247.23 o 
   1  24   2    11317.30    11135.37    316.14 o 
   2  24   2    42438.05    41606.60    551.74 o 
   3  24   2    13590.64    14034.57    332.92 o 
   4  24   2     6972.52     8615.83    275.11 o 
   5  24   2    25277.95    24689.22    456.23 o 
   6  24   2    39754.66    39262.78    628.94 o 
  -6  25   2      151.96      358.34    118.70 o 
  -5  25   2    28874.19    29688.90    637.39 o 
  -4  25   2    20109.56    19770.88    505.71 o 
  -3  25   2    64839.24    63729.80    964.65 o 
  -2  25   2      910.66     2463.37    303.89 o 
  -1  25   2     1400.63     2545.38    173.49 o 
   0  25   2   128797.90   126835.57   2107.60 o 
   1  25   2    13521.53    13142.50    383.53 o 
   2  25   2     1021.81     2957.07    224.34 o 
   3  25   2    43937.24    43819.79    587.50 o 
   4  25   2   103942.02   103303.05    924.82 o 
   5  25   2       89.94      424.48     94.97 o 
   6  25   2      535.33     1331.25    155.36 o 
  -5  26   2    16358.48    16023.16    478.46 o 
  -4  26   2      736.43      878.40    147.31 o 
  -3  26   2     2486.58     3379.78    255.66 o 
  -2  26   2   142932.64   139402.48   1192.92 o 
  -1  26   2    19395.86    19327.18    479.54 o 
   0  26   2     1886.16     3623.29    256.65 o 
   1  26   2     2606.03     2969.64    222.84 o 
   2  26   2   167447.39   160730.25   1275.22 o 
   3  26   2     4847.82     4896.64    212.10 o 
   4  26   2    11213.36    11693.69    326.99 o 
   5  26   2     9601.24     9182.03    294.38 o 
  -4  27   2     8128.47     7516.69    324.10 o 
  -3  27   2     3896.56     3571.35    291.23 o 
  -2  27   2      741.68     2333.03    219.41 o 
  -1  27   2       23.09      223.89    126.36 o 
   0  27   2    27559.33    27489.04    632.76 o 
   1  27   2    17340.71    16994.65    500.52 o 
   2  27   2     1990.59     3619.64    222.03 o 
   3  27   2      395.48      368.27     84.32 o 
   4  27   2    20639.59    20872.19    428.33 o 
  -3  28   2      305.09      274.63    117.70 o 
  -2  28   2    13275.19    13785.35    688.55 o 
  -1  28   2     1780.11     1940.41    217.58 o 
   0  28   2       92.04      641.70    136.71 o 
   1  28   2       12.59      216.53     98.13 o 
   2  28   2     7440.89     7450.85    319.84 o 
 -13   0   3     1164.56     1853.47    242.37 o 
 -11   0   3     3609.27     3944.84    192.75 o 
  -9   0   3   274125.75   275921.34   2252.03 o 
  -7   0   3     5844.08     5639.31    235.78 o 
  -5   0   3   823277.06   795936.50   4178.20 o 
  -3   0   3      133.28      255.79     50.34 o 
  -1   0   3   572532.00   581355.44   3211.60 o 
   1   0   3     6656.48     6935.33    127.08 o 
   3   0   3        4.99      207.18     53.15 o 
   5   0   3    24843.77    23941.15    373.17 o 
   7   0   3   212872.31   207711.50   1874.11 o 
   9   0   3     4509.33     5184.77    280.66 o 
  11   0   3   201002.47   205052.88   2428.69 o 
 -13   1   3     3583.60     3447.19    200.43 o 
 -12   1   3    10925.40    10913.05    261.34 o 
 -11   1   3    76248.54    74585.73    597.36 o 
 -10   1   3     7803.45     7835.28    186.74 o 
  -9   1   3      154.80      451.34     71.75 o 
  -8   1   3     8489.63     8219.79    184.21 o 
  -7   1   3   367922.25   354496.50   1749.66 o 
  -6   1   3      148.51      210.07     45.16 o 
  -5   1   3      267.45      360.42     52.14 o 
  -4   1   3      457.15      483.92     44.00 o 
  -3   1   3   511289.09   516453.03   3268.51 o 
  -2   1   3     1283.79     1471.48     54.25 o 
  -1   1   3      316.37      406.47     22.12 o 
   0   1   3      579.27      789.10     31.79 o 
   1   1   3    84746.78    85073.75    740.00 o 
   2   1   3        5.56      105.49     25.14 o 
   3   1   3     5390.56     4786.54    149.30 o 
   4   1   3       16.69       53.46     23.71 o 
   5   1   3    42923.67    40919.95    291.38 o 
   6   1   3        7.26        0.00     31.82 o 
   7   1   3     6285.75     6130.53    149.60 o 
   8   1   3      381.18      304.41     46.41 o 
   9   1   3   131551.89   127804.56    669.57 o 
  10   1   3     1462.57     1309.65     90.95 o 
  11   1   3     1107.08     1987.82    188.64 o 
  12   1   3     5810.33     6212.76    263.96 o 
 -13   2   3     5598.86     5530.55    275.60 o 
 -12   2   3        5.68      185.75     83.01 o 
 -11   2   3      776.19      931.54     86.03 o 
 -10   2   3     6654.06     6518.18    181.52 o 
  -9   2   3    22930.95    22987.44    300.02 o 
  -8   2   3     3039.47     3013.88    110.09 o 
  -7   2   3     4681.17     5007.60    150.17 o 
  -6   2   3     8941.81     8587.84    172.11 o 
  -5   2   3    81477.92    81583.72    478.01 o 
  -4   2   3     2405.44     2563.69     86.65 o 
  -3   2   3      286.60      426.94     34.01 o 
  -2   2   3        6.49       87.13     28.05 o 
  -1   2   3   104838.91   108117.95    740.91 o 
   0   2   3        0.32       67.28     17.57 o 
   1   2   3     3684.03     3746.09     64.49 o 
   2   2   3     4246.59     4230.82     69.27 o 
   3   2   3      276.08      374.92     33.42 o 
   4   2   3      416.85      431.07     30.61 o 
   5   2   3     3304.74     3150.93     84.96 o 
   6   2   3      192.95      273.03     37.07 o 
   7   2   3    34648.80    34145.13    411.00 o 
   8   2   3     7736.00     7300.09    169.27 o 
   9   2   3     5379.15     5801.75    176.93 o 
  10   2   3     7417.66     7242.35    181.04 o 
  11   2   3    22012.98    22629.05    430.23 o 
  12   2   3     9704.42    10412.74    331.30 o 
 -13   3   3     1456.58     1452.54    269.71 o 
 -12   3   3      100.57        0.00     82.16 o 
 -11   3   3      108.44       61.35     55.58 o 
 -10   3   3      738.28      683.88     64.79 o 
  -9   3   3     2194.05     2229.03    107.19 o 
  -8   3   3     1263.69     1208.91     88.08 o 
  -7   3   3     6072.26     6137.94    170.11 o 
  -6   3   3     3051.98     3053.77    114.62 o 
  -5   3   3      284.74      368.42     49.22 o 
  -4   3   3     6116.19     6058.92    154.90 o 
  -3   3   3    33555.33    33068.77    260.54 o 
  -2   3   3     3310.25     3580.59     81.97 o 
  -1   3   3        1.38      142.32     35.67 o 
   0   3   3      119.85      230.09     23.56 o 
   1   3   3    10881.64    11549.40    137.79 o 
   2   3   3       29.30      130.70     23.98 o 
   3   3   3     1148.99     1270.46     47.81 o 
   4   3   3       20.49       39.01     25.17 o 
   5   3   3      627.11      652.24     52.40 o 
   6   3   3     2961.11     2895.75    101.37 o 
   7   3   3     1441.64     1389.39     84.26 o 
   8   3   3     5221.66     4911.15    132.60 o 
   9   3   3      624.89      613.74     95.24 o 
  10   3   3     5521.62     5440.58    159.70 o 
  11   3   3        9.65       37.46     95.44 o 
  12   3   3     1882.68     1988.32    174.39 o 
 -13   4   3      409.91      374.98    152.62 o 
 -12   4   3      161.12      224.52    112.10 o 
 -11   4   3       49.84        0.00     59.57 o 
 -10   4   3       32.20        0.00     54.09 o 
  -9   4   3     3680.03     3709.90    145.01 o 
  -8   4   3      127.47      116.88     49.24 o 
  -7   4   3     4938.83     4452.59    147.26 o 
  -6   4   3     1775.44     1631.35     87.08 o 
  -5   4   3    42391.61    42921.43    337.00 o 
  -4   4   3       82.96      130.03     33.08 o 
  -3   4   3      170.74      302.14     34.88 o 
  -2   4   3       20.39       85.81     29.13 o 
  -1   4   3    70127.97    74086.98    560.95 o 
   0   4   3     1035.20     1183.19     41.92 o 
   1   4   3      932.99     1082.29     38.33 o 
   2   4   3     1682.31     1783.95     52.58 o 
   3   4   3       65.49      175.28     27.89 o 
   4   4   3      450.93      515.38     38.01 o 
   5   4   3      472.90      504.33     38.80 o 
   6   4   3      207.25      225.98     41.22 o 
   7   4   3    18674.18    18203.48    245.30 o 
   8   4   3      327.47      291.28     55.29 o 
   9   4   3     3807.49     3710.92    121.07 o 
  10   4   3       11.14       23.72     49.33 o 
  11   4   3     4859.54     4790.99    233.12 o 
  12   4   3      163.40      350.18    110.30 o 
 -13   5   3     2119.14     1887.57    194.69 o 
 -12   5   3      908.73      786.02    112.51 o 
 -11   5   3      130.19      111.52     56.26 o 
 -10   5   3     1611.99     1408.59     98.71 o 
  -9   5   3     4728.52     4814.28    164.38 o 
  -8   5   3      208.81      197.44     55.88 o 
  -7   5   3     4186.19     4154.47    195.02 o 
  -6   5   3     1435.63     1503.89     74.83 o 
  -5   5   3      533.14      546.03     52.62 o 
  -4   5   3     7286.54     7088.41    112.95 o 
  -3   5   3      579.03      801.41     42.29 o 
  -2   5   3     1887.90     1893.83     81.21 o 
  -1   5   3       17.81       96.11     30.98 o 
   0   5   3      551.43      654.87     37.76 o 
   1   5   3      931.68     1160.42     47.89 o 
   2   5   3       50.25      101.46     20.19 o 
   3   5   3     6883.46     6912.24     95.44 o 
   4   5   3      248.08      274.16     27.46 o 
   5   5   3     4237.17     4327.72     90.16 o 
   6   5   3     2236.75     1954.98     81.69 o 
   7   5   3    10052.61    10026.94    186.22 o 
   8   5   3     3517.92     3381.00    114.05 o 
   9   5   3     7360.41     7201.96    175.55 o 
  10   5   3     3045.44     3034.01    128.07 o 
  11   5   3     2070.06     1983.62    144.85 o 
  12   5   3      656.94      665.84    146.56 o 
 -13   6   3     7462.59     7570.52    363.26 o 
 -12   6   3     1402.51     1587.69    203.18 o 
 -11   6   3      722.28      941.19    108.47 o 
 -10   6   3     1908.35     1826.94    112.16 o 
  -9   6   3     5137.69     5261.74    172.99 o 
  -8   6   3      116.99      115.38     49.96 o 
  -7   6   3     4179.67     4287.24    138.42 o 
  -6   6   3      661.33      614.38     52.63 o 
  -5   6   3     8896.28     8724.90    191.92 o 
  -4   6   3       39.24       81.53     28.63 o 
  -3   6   3      282.51      351.06     40.16 o 
  -2   6   3      922.23      988.97     67.79 o 
  -1   6   3    13724.78    14431.34    150.79 o 
   0   6   3     3710.86     3793.59     77.91 o 
   1   6   3     1026.63     1191.17     45.10 o 
   2   6   3      561.45      671.01     39.61 o 
   3   6   3      154.87      271.68     32.02 o 
   4   6   3     2228.56     2171.63     60.22 o 
   5   6   3      940.24     1013.26     46.52 o 
   6   6   3      737.99      813.80     46.57 o 
   7   6   3     2978.88     3078.54    111.18 o 
   8   6   3      138.98      118.96     43.76 o 
   9   6   3     3129.97     3023.03    123.82 o 
  10   6   3     1499.93     1401.89     98.49 o 
  11   6   3     2622.01     2988.89    175.99 o 
  12   6   3      915.37     1278.19    172.06 o 
 -12   7   3    16375.86    16359.59    493.50 o 
 -11   7   3    39281.76    39025.89    719.79 o 
 -10   7   3    14136.70    14264.04    361.25 o 
  -9   7   3    14039.00    14773.52    312.30 o 
  -8   7   3     5896.47     5643.26    160.88 o 
  -7   7   3   144519.75   142279.75    735.59 o 
  -6   7   3     2393.35     2362.69     97.89 o 
  -5   7   3      268.48      390.71     43.69 o 
  -4   7   3    10163.54    10046.89    145.68 o 
  -3   7   3   110538.11   109199.63   1147.38 o 
  -2   7   3      899.60      867.87     62.34 o 
  -1   7   3      662.80      770.27     42.52 o 
   0   7   3    19601.83    20096.66    180.87 o 
   1   7   3     7094.82     7567.26    105.42 o 
   2   7   3     1916.67     2004.43     64.07 o 
   3   7   3    40452.93    40329.85    290.92 o 
   4   7   3     4701.44     4789.71    108.14 o 
   5   7   3    27805.99    28015.20    233.91 o 
   6   7   3     3672.80     3596.14     96.49 o 
   7   7   3    50058.77    49346.23    444.31 o 
   8   7   3       18.52       10.31     53.12 o 
   9   7   3    85189.29    83310.98    612.77 o 
  10   7   3       26.93       91.43     62.86 o 
  11   7   3     6812.52     8241.71    397.02 o 
 -12   8   3     3593.41     3838.26    252.00 o 
 -11   8   3     3467.14     3808.61    244.34 o 
 -10   8   3     2248.98     2278.72    159.37 o 
  -9   8   3   259207.45   259465.47   2748.91 o 
  -8   8   3    25203.74    24938.69    323.28 o 
  -7   8   3     4274.82     4470.26    144.49 o 
  -6   8   3     1997.49     2061.06     83.75 o 
  -5   8   3   670725.75   667987.94   1731.63 o 
  -4   8   3     9306.03     9430.66    185.80 o 
  -3   8   3       52.77      292.74     57.17 o 
  -2   8   3    10699.21    10444.20    144.41 o 
  -1   8   3   373032.47   385474.94   2546.92 o 
   0   8   3    23625.12    23927.66    222.29 o 
   1   8   3     4621.34     4695.25     93.96 o 
   2   8   3    45990.79    45833.94    310.99 o 
   3   8   3        0.19      451.95     92.71 o 
   4   8   3    35571.20    35658.97    302.97 o 
   5   8   3    22766.33    22093.07    244.45 o 
   6   8   3     2670.87     2574.41     86.42 o 
   7   8   3   158817.17   157529.47    829.27 o 
   8   8   3     2583.68     2714.07    116.28 o 
   9   8   3     4713.37     5440.46    180.74 o 
  10   8   3     6798.51     7095.25    220.79 o 
  11   8   3   176361.08   176307.83   1475.83 o 
 -12   9   3     2416.90     2440.51    199.96 o 
 -11   9   3    53437.14    54039.33   1031.14 o 
 -10   9   3      315.89      393.34     85.60 o 
  -9   9   3    10011.24    10574.32    309.02 o 
  -8   9   3     8813.40     8748.23    176.43 o 
  -7   9   3   395981.38   385803.97   1890.45 o 
  -6   9   3     3087.32     2945.92     97.37 o 
  -5   9   3     4773.47     4438.73    116.19 o 
  -4   9   3    11475.24    11715.36    220.03 o 
  -3   9   3   670653.88   670732.69   2242.02 o 
  -2   9   3     1502.44     1728.89     74.85 o 
  -1   9   3      186.96      270.12     28.93 o 
   0   9   3    17286.84    17802.29    234.29 o 
   1   9   3   165924.11   166673.34    564.82 o 
   2   9   3    13602.61    13321.91    178.35 o 
   3   9   3     1842.70     1991.58     82.03 o 
   4   9   3     3232.11     3127.82     99.19 o 
   5   9   3    43089.64    42760.43    354.74 o 
   6   9   3    16653.89    16921.04    222.06 o 
   7   9   3     1811.91     2324.90    120.10 o 
   8   9   3       29.29       98.30     62.95 o 
   9   9   3   123937.75   124017.05    880.20 o 
  10   9   3    11111.50    11773.96    389.27 o 
  11   9   3        4.79      891.99    177.41 o 
 -12  10   3      889.40      816.14    163.37 o 
 -11  10   3      497.26      640.96    134.51 o 
 -10  10   3     7117.75     7328.91    265.73 o 
  -9  10   3    50419.68    50343.28    653.97 o 
  -8  10   3     5889.07     5863.51    183.97 o 
  -7  10   3     2920.97     3201.07    107.74 o 
  -6  10   3    25106.53    24660.56    259.68 o 
  -5  10   3   184965.17   181166.38   1267.36 o 
  -4  10   3    11428.60    11144.74    211.46 o 
  -3  10   3       42.20      245.69     67.21 o 
  -2  10   3       32.06      137.01     47.86 o 
  -1  10   3   174858.52   178486.02    893.34 o 
   0  10   3      107.33      253.41     42.08 o 
   1  10   3     1751.76     1808.63     65.31 o 
   2  10   3     6067.39     6196.29    118.01 o 
   3  10   3      328.30      393.72     48.69 o 
   4  10   3        0.67       96.86     43.84 o 
   5  10   3      731.29      699.47     57.07 o 
   6  10   3     1219.08     1247.49     69.80 o 
   7  10   3    63321.12    63302.82    490.93 o 
   8  10   3    19113.64    19215.65    314.44 o 
   9  10   3     1871.49     2079.81    123.48 o 
  10  10   3    14319.51    14396.15    333.81 o 
  11  10   3    46015.48    46632.80    768.73 o 
 -12  11   3        8.58        0.00    138.84 o 
 -11  11   3     1155.23     1038.62    160.13 o 
 -10  11   3     1518.61     1557.82    132.94 o 
  -9  11   3    14722.16    14640.07    358.49 o 
  -8  11   3     6303.91     6198.78    190.30 o 
  -7  11   3     2555.12     2756.23    147.85 o 
  -6  11   3      367.26      380.00     54.24 o 
  -5  11   3      499.05      640.53     72.38 o 
  -4  11   3    18907.29    19022.99    303.97 o 
  -3  11   3    61159.88    60972.33    564.79 o 
  -2  11   3       85.20      115.45     35.11 o 
  -1  11   3      214.25      282.75     58.41 o 
   0  11   3     1856.82     1955.60     83.74 o 
   1  11   3    36895.65    37157.59    295.04 o 
   2  11   3      237.11      282.07     38.42 o 
   3  11   3    21793.42    21679.71    269.90 o 
   4  11   3      200.03      177.69     45.21 o 
   5  11   3     1627.61     1583.46     82.58 o 
   6  11   3     4816.54     4850.29    133.19 o 
   7  11   3    32742.49    32398.88    364.94 o 
   8  11   3     5407.52     5191.05    181.39 o 
   9  11   3     3442.44     3405.78    148.50 o 
  10  11   3     9497.08     9694.20    280.44 o 
  11  11   3     4916.55     4966.90    304.85 o 
 -12  12   3      498.85      184.33    137.68 o 
 -11  12   3       47.19        0.00    129.78 o 
 -10  12   3        5.61        1.43     96.39 o 
  -9  12   3     3488.86     3279.92    173.76 o 
  -8  12   3     2019.01     1962.45    111.87 o 
  -7  12   3     5110.95     4826.71    168.50 o 
  -6  12   3     8438.73     8225.06    194.79 o 
  -5  12   3    23558.78    23308.86    354.82 o 
  -4  12   3      576.26      637.87     66.88 o 
  -3  12   3      567.82      565.88     65.46 o 
  -2  12   3      697.04      744.03     54.90 o 
  -1  12   3    29122.16    28273.14    399.36 o 
   0  12   3    10972.54    10823.36    235.42 o 
   1  12   3      304.07      342.12     47.00 o 
   2  12   3     8729.02     8763.61    122.77 o 
   3  12   3       27.30       48.38     43.64 o 
   4  12   3     5495.95     5438.07    150.13 o 
   5  12   3      339.92      317.01     51.25 o 
   6  12   3     1441.51     1379.49     84.32 o 
   7  12   3     7104.39     7104.95    202.71 o 
   8  12   3     1294.73     1315.14    112.62 o 
   9  12   3     3798.00     3570.30    173.16 o 
  10  12   3      231.59      145.19     75.39 o 
  11  12   3     1642.87     1552.05    149.47 o 
 -11  13   3      189.39      160.18    125.76 o 
 -10  13   3     5186.62     4880.28    254.68 o 
  -9  13   3    22902.98    22847.28    521.37 o 
  -8  13   3      834.02      759.56    130.15 o 
  -7  13   3     1123.28     1037.58    125.84 o 
  -6  13   3      187.60      181.81     48.03 o 
  -5  13   3     1848.35     1928.14     93.18 o 
  -4  13   3    12740.72    12656.80    285.11 o 
  -3  13   3     5695.54     5697.45    135.57 o 
  -2  13   3       45.91      108.19     57.07 o 
  -1  13   3       77.94      149.84     58.82 o 
   0  13   3     4495.31     4801.45    169.59 o 
   1  13   3    12801.99    12818.15    207.53 o 
   2  13   3       10.38       64.75     31.03 o 
   3  13   3    30590.92    30265.06    366.35 o 
   4  13   3     1450.55     1446.01     89.83 o 
   5  13   3     8200.32     8269.30    200.25 o 
   6  13   3     2145.90     2037.89    106.71 o 
   7  13   3    44128.09    44171.77    570.95 o 
   8  13   3     2261.82     2199.70    137.15 o 
   9  13   3    15655.33    15579.66    371.92 o 
  10  13   3     1699.34     1557.76    153.16 o 
 -11  14   3       46.83        0.00    126.19 o 
 -10  14   3      102.42       21.63     97.09 o 
  -9  14   3        4.19      127.69     98.37 o 
  -8  14   3     3310.42     3233.29    201.80 o 
  -7  14   3     3809.21     3728.00    171.66 o 
  -6  14   3     8500.04     8069.73    230.30 o 
  -5  14   3      417.62      656.36     60.30 o 
  -4  14   3     2088.61     1951.34    114.34 o 
  -3  14   3      483.55      438.62     70.37 o 
  -2  14   3      149.77      261.73     68.71 o 
  -1  14   3      438.61      535.90     76.59 o 
   0  14   3    11766.89    11763.15    247.06 o 
   1  14   3      242.04      249.04     49.77 o 
   2  14   3    13078.79    12825.37    168.95 o 
   3  14   3      345.41      481.01     64.38 o 
   4  14   3     8863.58     8682.43    199.27 o 
   5  14   3      176.30      176.29     55.06 o 
   6  14   3     1853.93     1818.60    106.91 o 
   7  14   3      541.44      688.21     87.84 o 
   8  14   3      731.15      782.43    107.24 o 
   9  14   3     1410.44     1501.62    138.75 o 
  10  14   3      302.77      144.26    126.19 o 
 -11  15   3    16500.68    16890.24    578.45 o 
 -10  15   3    19061.16    18976.84    510.29 o 
  -9  15   3    31001.92    31607.27    692.26 o 
  -8  15   3      366.65      339.02    111.52 o 
  -7  15   3    22276.06    21953.86    415.04 o 
  -6  15   3     6474.32     6391.21    199.46 o 
  -5  15   3     1186.44     1446.84    114.91 o 
  -4  15   3    16685.47    15729.83    339.41 o 
  -3  15   3        8.96      238.39     67.66 o 
  -2  15   3        3.67      113.48     67.29 o 
  -1  15   3      511.89      751.17    109.75 o 
   0  15   3    22659.53    23019.76    374.98 o 
   1  15   3     5969.04     6044.04    161.09 o 
   2  15   3     1277.12     1474.52     68.91 o 
   3  15   3    56666.66    56028.33    471.37 o 
   4  15   3     8538.87     8733.87    207.92 o 
   5  15   3     7443.28     7409.02    203.21 o 
   6  15   3     4410.39     4053.36    156.29 o 
   7  15   3    79939.16    80182.68    675.50 o 
   8  15   3      202.21      178.71     77.95 o 
   9  15   3    30636.06    31077.35    540.94 o 
  10  15   3      166.31      259.75    107.90 o 
 -11  16   3     3526.93     4066.18    502.79 o 
 -10  16   3     5932.21     5917.94    358.43 o 
  -9  16   3   131139.36   134431.20   1453.10 o 
  -8  16   3    48362.23    47910.07    765.54 o 
  -7  16   3     1788.14     2515.94    176.30 o 
  -6  16   3     2710.18     2828.93    143.90 o 
  -5  16   3   269497.47   269449.94   2101.97 o 
  -4  16   3    20456.47    19997.37    395.49 o 
  -3  16   3      237.29     1320.58    180.13 o 
  -2  16   3    37751.34    36742.07    539.96 o 
  -1  16   3   114491.82   115357.88   1086.44 o 
   0  16   3    32758.21    32328.00    454.25 o 
   1  16   3     2606.85     3174.55    138.09 o 
   2  16   3    99001.99    97125.96    480.20 o 
   3  16   3        5.86      304.74     78.81 o 
   4  16   3    68321.83    69717.85    587.10 o 
   5  16   3    20660.04    20438.95    341.81 o 
   6  16   3     6140.02     6341.60    200.58 o 
   7  16   3    67001.35    66704.29    633.70 o 
   8  16   3     5313.80     5172.65    207.81 o 
   9  16   3     7456.85     7743.82    294.89 o 
  10  16   3    13705.75    14166.75    425.17 o 
 -10  17   3     2565.16     2582.78    216.89 o 
  -9  17   3    26324.00    26720.76    608.37 o 
  -8  17   3     1703.01     2039.65    187.55 o 
  -7  17   3   332358.53   327757.69   1632.01 o 
  -6  17   3     7683.47     7740.55    224.16 o 
  -5  17   3     8675.44     8697.76    259.85 o 
  -4  17   3    10356.31    11086.61    308.24 o 
  -3  17   3   659995.25   653724.75   7123.16 o 
  -2  17   3      709.73      845.74    117.30 o 
  -1  17   3      528.06     1147.12    167.24 o 
   0  17   3    26384.87    26568.04    420.47 o 
   1  17   3   172740.78   169523.06   1135.50 o 
   2  17   3    42221.41    42292.71    368.38 o 
   3  17   3    10360.39    10531.47    220.75 o 
   4  17   3     7225.00     7280.16    201.92 o 
   5  17   3    31286.89    32104.33    458.00 o 
   6  17   3    45073.11    45315.42    526.12 o 
   7  17   3    11955.26    12848.04    283.90 o 
   8  17   3      977.02     1214.33    128.92 o 
   9  17   3    94051.28    93783.75   1102.86 o 
 -10  18   3     8003.55     7846.38    357.10 o 
  -9  18   3    42455.44    42740.30    778.44 o 
  -8  18   3     1884.53     2128.29    187.13 o 
  -7  18   3     4897.66     5258.59    223.33 o 
  -6  18   3    54383.43    53494.04    591.17 o 
  -5  18   3   144027.33   139045.23   1016.46 o 
  -4  18   3     5123.80     5430.84    229.03 o 
  -3  18   3      386.95     1504.47    339.14 o 
  -2  18   3    13264.73    12980.91    296.92 o 
  -1  18   3   108886.63   109190.10    876.18 o 
   0  18   3      536.93      592.17     79.28 o 
   1  18   3       94.84      779.73    117.73 o 
   2  18   3     1419.81     1510.02     91.13 o 
   3  18   3        5.91      152.82     60.23 o 
   4  18   3     2140.89     2085.14    108.80 o 
   5  18   3        4.74      138.63     68.94 o 
   6  18   3     1501.45     1694.62    119.07 o 
   7  18   3    49181.61    49585.54    582.78 o 
   8  18   3    41242.02    40917.31    629.30 o 
   9  18   3     1071.05     1742.04    262.25 o 
 -10  19   3     2471.79     2176.18    204.11 o 
  -9  19   3    31057.06    31890.84    683.88 o 
  -8  19   3     8626.84     8216.14    344.35 o 
  -7  19   3        6.85      373.39    269.18 o 
  -6  19   3       47.82      157.96     72.77 o 
  -5  19   3     1573.12     2067.36    138.22 o 
  -4  19   3    20870.89    20191.79    434.73 o 
  -3  19   3    30674.36    30211.08    535.05 o 
  -2  19   3      482.46      307.28     68.67 o 
  -1  19   3      156.15      526.60    161.72 o 
   0  19   3     4630.85     4532.71    167.65 o 
   1  19   3    33692.37    34010.47    404.67 o 
   2  19   3      747.37      693.58     82.89 o 
   3  19   3    31461.38    31431.79    435.80 o 
   4  19   3     1576.11     1691.84    104.74 o 
   5  19   3     8079.56     7773.06    216.51 o 
   6  19   3     3853.90     3840.39    154.64 o 
   7  19   3    53023.04    51506.93    662.02 o 
   8  19   3     5926.82     6303.51    287.97 o 
   9  19   3    16811.39    16297.36    461.07 o 
  -9  20   3      932.77     1051.22    160.23 o 
  -8  20   3     6615.05     6521.11    316.27 o 
  -7  20   3     1808.51     1465.95    140.02 o 
  -6  20   3     9234.49     9002.59    261.80 o 
  -5  20   3     8654.44     8272.84    251.03 o 
  -4  20   3     2523.72     2679.20    179.23 o 
  -3  20   3      395.90      358.31     98.20 o 
  -2  20   3        0.08        0.00     92.02 o 
  -1  20   3    13826.40    13852.75    331.22 o 
   0  20   3    15493.86    15186.02    353.41 o 
   1  20   3        5.54      208.93     77.06 o 
   2  20   3    19791.70    20151.12    355.06 o 
   3  20   3      381.02      757.37    106.59 o 
   4  20   3    10672.36    10710.68    246.86 o 
   5  20   3        2.91       93.49     66.50 o 
   6  20   3     4195.56     4015.70    182.73 o 
   7  20   3      767.68     1038.43    136.41 o 
   8  20   3     1285.21     1197.43    165.43 o 
  -9  21   3    27222.52    26292.25    743.75 o 
  -8  21   3     1248.76     1231.20    156.55 o 
  -7  21   3      100.75      117.36     83.48 o 
  -6  21   3     2526.82     2772.97    166.63 o 
  -5  21   3     2679.33     2347.55    145.92 o 
  -4  21   3    12440.47    12276.21    329.99 o 
  -3  21   3    16985.79    16311.80    417.61 o 
  -2  21   3      499.90      519.94     97.15 o 
  -1  21   3      604.68      608.35     90.89 o 
   0  21   3    10205.72    10527.72    297.39 o 
   1  21   3    19845.14    19999.85    378.31 o 
   2  21   3      305.83      593.79     89.27 o 
   3  21   3    39426.30    39808.79    564.54 o 
   4  21   3     6092.75     6185.96    210.98 o 
   5  21   3     5565.49     5270.10    189.55 o 
   6  21   3      319.44      269.27     80.60 o 
   7  21   3    57265.65    56827.02    732.04 o 
   8  21   3     3446.04     3066.57    197.93 o 
  -8  22   3    10972.76    10264.59    403.80 o 
  -7  22   3     1703.12     1577.77    150.27 o 
  -6  22   3     7397.51     7457.58    274.77 o 
  -5  22   3     3015.14     3157.65    168.06 o 
  -4  22   3     7680.16     7607.96    268.91 o 
  -3  22   3       22.01      200.55    107.89 o 
  -2  22   3     1661.65     1694.84    150.94 o 
  -1  22   3       34.10      225.76    148.27 o 
   0  22   3    12110.79    12544.56    332.25 o 
   1  22   3       46.60      452.97     88.53 o 
   2  22   3    23972.73    24692.21    486.59 o 
   3  22   3      667.86     1364.31    126.29 o 
   4  22   3    16565.84    16435.72    390.66 o 
   5  22   3      586.79      555.62     83.33 o 
   6  22   3     1200.30     1139.82    108.46 o 
   7  22   3     3408.19     4136.55    220.71 o 
  -8  23   3      732.27      766.37    159.40 o 
  -7  23   3        0.90       77.26     97.60 o 
  -6  23   3     5813.53     5719.55    247.09 o 
  -5  23   3      929.39      919.40    124.49 o 
  -4  23   3    15661.08    15293.00    428.76 o 
  -3  23   3    34336.11    33805.48    624.08 o 
  -2  23   3     1965.91     2107.17    176.70 o 
  -1  23   3       88.81      336.56    102.40 o 
   0  23   3    14937.92    15569.03    346.76 o 
   1  23   3    23977.00    23412.62    470.68 o 
   2  23   3      231.90      853.42    126.59 o 
   3  23   3    48872.19    48742.16    609.41 o 
   4  23   3     5886.70     6385.97    234.11 o 
   5  23   3      622.57      837.21    196.43 o 
   6  23   3      842.95      805.30    113.39 o 
   7  23   3    78067.37    76520.87    871.55 o 
  -7  24   3      339.81     1028.24    196.93 o 
  -6  24   3     1393.59     1528.62    181.92 o 
  -5  24   3    68674.70    66599.32    930.28 o 
  -4  24   3    21509.57    21191.12    577.30 o 
  -3  24   3     1211.99     3846.12    388.28 o 
  -2  24   3    35378.07    35213.13    628.50 o 
  -1  24   3    24518.30    25268.13    591.36 o 
   0  24   3    25255.77    26308.39    495.04 o 
   1  24   3     1246.49     2498.72    195.32 o 
   2  24   3    85430.63    85341.23   1082.45 o 
   3  24   3        0.08      532.48    117.07 o 
   4  24   3    60029.63    59138.78    693.73 o 
   5  24   3    16946.67    15930.24    400.23 o 
   6  24   3     4800.37     5724.18    286.37 o 
  -6  25   3     7524.53     7939.32    381.22 o 
  -5  25   3     7845.36     8424.85    366.93 o 
  -4  25   3     7622.46     7681.92    360.15 o 
  -3  25   3   370827.13   350946.94   2530.98 o 
  -2  25   3     3182.63     3815.36    239.22 o 
  -1  25   3      359.91     1322.75    172.87 o 
   0  25   3    27164.00    27105.61    621.91 o 
   1  25   3   109422.84   106870.30   1031.55 o 
   2  25   3    51398.34    52056.07    678.50 o 
   3  25   3    13035.15    12849.75    350.13 o 
   4  25   3     8541.67     8890.58    283.05 o 
   5  25   3    11477.68    11915.80    378.49 o 
  -5  26   3    98992.28    97156.28   1670.68 o 
  -4  26   3     1753.30     2164.31    192.39 o 
  -3  26   3     2024.25     5437.49    889.27 o 
  -2  26   3    21018.30    20609.77    560.35 o 
  -1  26   3    67900.21    65528.15    896.09 o 
   0  26   3      224.70      822.10    153.70 o 
   1  26   3      209.43     1537.81    182.40 o 
   2  26   3      123.19      457.34    107.21 o 
   3  26   3        7.47      294.53    112.07 o 
   4  26   3     6487.10     6344.63    244.93 o 
  -4  27   3    30281.87    29458.54    628.37 o 
  -3  27   3    17107.06    17355.79    617.61 o 
  -2  27   3     1195.34     1261.11    161.35 o 
  -1  27   3      383.25     1168.05    160.51 o 
   0  27   3    13774.99    13225.81    595.86 o 
   1  27   3    21107.04    20432.91    513.12 o 
   2  27   3       53.59      294.40    100.81 o 
   3  27   3    23558.23    22253.68    465.90 o 
  -2  28   3      323.62      223.93    109.68 o 
  -1  28   3     5334.02     4674.81    255.97 o 
   0  28   3     8665.72     9109.47    385.54 o 
   1  28   3      112.29      317.98    109.25 o 
 -12   0   4   125065.00   123052.03   2249.01 o 
 -10   0   4    62144.17    61340.09    658.33 o 
  -8   0   4    18823.92    18664.94    484.95 o 
  -6   0   4     8811.01     8381.76    212.47 o 
  -4   0   4   575065.06   559376.63   1855.08 o 
  -2   0   4     4208.48     4615.13    180.98 o 
   0   0   4  2080012.50  2061876.75  11970.76 o 
   2   0   4   176773.78   175563.64    961.23 o 
   4   0   4   959164.94   892594.31   2579.18 o 
   6   0   4   162879.78   157323.98    859.22 o 
   8   0   4   272470.53   261429.69   2315.07 o 
  10   0   4     1234.71     1545.07    176.02 o 
 -13   1   4     3949.89     3941.14    209.92 o 
 -12   1   4     1698.41     1777.36    156.91 o 
 -11   1   4      105.74      109.70     59.52 o 
 -10   1   4   114194.64   111536.88    916.75 o 
  -9   1   4    16301.88    16250.07    268.50 o 
  -8   1   4     3257.18     3095.76    128.64 o 
  -7   1   4    41570.79    40395.37    393.04 o 
  -6   1   4    14355.89    14029.06    232.03 o 
  -5   1   4    18251.75    18361.21    239.14 o 
  -4   1   4      104.21      232.44     34.56 o 
  -3   1   4       11.86      103.50     26.23 o 
  -2   1   4   101402.78   102731.59    697.78 o 
  -1   1   4    79612.30    81466.84    452.31 o 
   0   1   4     1815.20     1887.76     53.67 o 
   1   1   4   117191.65   118052.30    815.79 o 
   2   1   4   343564.81   330150.66   1198.99 o 
   3   1   4    97987.36    96915.34    945.02 o 
   4   1   4      275.30      285.11     43.13 o 
   5   1   4    17485.52    17102.58    197.29 o 
   6   1   4   213936.47   202723.95   1459.59 o 
   7   1   4      458.48      521.94     51.76 o 
   8   1   4     3268.55     3298.82    119.26 o 
   9   1   4     8518.40     8505.48    265.15 o 
  10   1   4    23047.14    23395.74    463.63 o 
  11   1   4     9638.86     9689.60    269.21 o 
 -13   2   4     2829.46     2669.81    191.74 o 
 -12   2   4    29809.20    29027.51    576.10 o 
 -11   2   4     3350.61     3113.41    149.74 o 
 -10   2   4   106990.12   105162.14    728.33 o 
  -9   2   4      420.16      465.35     67.34 o 
  -8   2   4   100312.63    98088.83    662.11 o 
  -7   2   4     2995.16     3047.10    116.00 o 
  -6   2   4    23982.28    22996.74    282.21 o 
  -5   2   4      973.58     1050.50     82.64 o 
  -4   2   4   275502.13   274996.19   1756.55 o 
  -3   2   4     2262.07     2247.26     67.32 o 
  -2   2   4      287.91      455.06     35.61 o 
  -1   2   4      551.31      604.96     33.66 o 
   0   2   4    21827.99    21479.71    140.79 o 
   1   2   4     4607.53     4684.69     84.84 o 
   2   2   4   121986.61   121363.22    954.09 o 
   3   2   4     4022.27     3857.39    102.38 o 
   4   2   4    87972.55    88278.13    606.24 o 
   5   2   4     9761.96     9501.19    154.36 o 
   6   2   4   214793.41   211396.80   1290.21 o 
   7   2   4     9314.08     8929.66    194.92 o 
   8   2   4    21359.41    21392.02    303.16 o 
   9   2   4     5490.90     5491.20    202.36 o 
  10   2   4    43852.56    44398.75    579.34 o 
  11   2   4     2451.64     2936.56    189.01 o 
 -13   3   4       37.35       79.79    105.71 o 
 -12   3   4       49.25      290.63     98.66 o 
 -11   3   4     8791.40     8887.28    247.58 o 
 -10   3   4      703.91      954.82    147.46 o 
  -9   3   4    38807.52    38869.01    442.62 o 
  -8   3   4       24.11      276.60     66.32 o 
  -7   3   4    46971.06    45813.88    462.44 o 
  -6   3   4     1710.06     1912.12    110.94 o 
  -5   3   4    36212.98    35171.95    421.30 o 
  -4   3   4       13.44      129.31     29.93 o 
  -3   3   4      690.93      838.30     52.24 o 
  -2   3   4      260.86      338.52     38.12 o 
  -1   3   4    34653.61    35157.96    308.84 o 
   0   3   4      170.72      211.87     26.59 o 
   1   3   4    76910.80    78771.58    398.56 o 
   2   3   4     1223.10     1234.75     74.23 o 
   3   3   4    33579.03    33562.98    339.59 o 
   4   3   4      497.90      587.74     40.51 o 
   5   3   4       44.10      100.94     37.34 o 
   6   3   4      456.93      541.44     53.07 o 
   7   3   4    21621.13    21173.64    300.34 o 
   8   3   4      442.22      386.56     70.19 o 
   9   3   4    42402.20    41958.97    493.43 o 
  10   3   4      230.20      491.80    106.16 o 
  11   3   4    26612.36    26696.11    511.54 o 
 -13   4   4      741.81      589.69    111.92 o 
 -12   4   4    13385.12    12589.46    472.51 o 
 -11   4   4      377.92      486.13     77.05 o 
 -10   4   4    98573.54    97760.66    820.47 o 
  -9   4   4      576.25      553.35     75.64 o 
  -8   4   4    90905.87    90079.47    960.27 o 
  -7   4   4        0.27      121.10     58.41 o 
  -6   4   4    20300.78    19294.03    334.45 o 
  -5   4   4        1.28        2.36     43.37 o 
  -4   4   4   282107.91   279341.78   1749.71 o 
  -3   4   4      780.28      781.02     51.78 o 
  -2   4   4      348.60      388.96     42.89 o 
  -1   4   4       27.31      111.74     27.21 o 
   0   4   4    38947.75    40134.23    273.59 o 
   1   4   4      586.52      671.49     44.44 o 
   2   4   4   116254.60   116402.09    642.73 o 
   3   4   4      411.84      466.66     39.94 o 
   4   4   4    50692.91    51902.20    317.02 o 
   5   4   4       85.95      184.43     29.88 o 
   6   4   4   180970.17   181446.84    910.68 o 
   7   4   4     1152.62     1051.35     67.17 o 
   8   4   4     5321.68     5431.76    152.96 o 
   9   4   4        2.31      126.10     66.50 o 
  10   4   4    24719.38    24777.38    448.19 o 
  11   4   4      707.58      900.32    254.79 o 
 -13   5   4       52.81       15.14    113.17 o 
 -12   5   4      278.70      371.12    122.62 o 
 -11   5   4     6671.09     6692.62    215.64 o 
 -10   5   4     8772.74     9057.69    245.41 o 
  -9   5   4    33238.94    33068.58    485.13 o 
  -8   5   4        4.79      156.45     70.47 o 
  -7   5   4    50747.08    50061.48    568.50 o 
  -6   5   4     6055.16     5601.34    182.09 o 
  -5   5   4    36523.55    35288.15    381.50 o 
  -4   5   4        1.84      174.86     43.21 o 
  -3   5   4        6.52      108.89     32.61 o 
  -2   5   4     4701.18     4867.45    129.37 o 
  -1   5   4    25899.01    26368.88    219.20 o 
   0   5   4       61.36       83.05     25.56 o 
   1   5   4    78678.98    79288.81    424.95 o 
   2   5   4    24028.60    24277.04    204.28 o 
   3   5   4    31273.63    31126.77    265.65 o 
   4   5   4       48.09       99.75     30.66 o 
   5   5   4      570.94      718.49     47.01 o 
   6   5   4    10369.51    10520.39    181.55 o 
   7   5   4    15392.13    14935.31    248.32 o 
   8   5   4       37.13      103.97     48.95 o 
   9   5   4    33050.43    33184.43    422.35 o 
  10   5   4       48.87       29.55     93.14 o 
  11   5   4    20041.64    19805.77    461.62 o 
 -12   6   4    10242.41    10368.54    405.41 o 
 -11   6   4     3490.69     3464.71    173.83 o 
 -10   6   4    96667.44    96390.95    845.08 o 
  -9   6   4     1388.34     1436.44    115.60 o 
  -8   6   4    41740.52    40933.79    544.89 o 
  -7   6   4      414.78      599.33     80.40 o 
  -6   6   4    20929.18    19381.56    300.38 o 
  -5   6   4     1142.09     1078.90     49.78 o 
  -4   6   4   198197.95   193494.47   1386.62 o 
  -3   6   4      727.82      794.61     64.50 o 
  -2   6   4      223.62      394.72     58.73 o 
  -1   6   4      315.01      327.54     34.92 o 
   0   6   4    71763.95    73330.45    543.37 o 
   1   6   4       36.29      132.05     29.95 o 
   2   6   4   104838.29   102745.58   1326.87 o 
   3   6   4     6652.81     6442.19    110.36 o 
   4   6   4    14534.04    13679.27    285.40 o 
   5   6   4     2072.31     2067.03     70.62 o 
   6   6   4   188295.63   190181.06   1200.23 o 
   7   6   4    14692.37    14300.73    249.08 o 
   8   6   4     4742.22     4533.97    145.61 o 
   9   6   4     3652.78     3591.82    150.18 o 
  10   6   4    39773.07    39792.50    652.43 o 
  11   6   4     6795.33     7271.88    293.69 o 
 -12   7   4     2473.76     3046.32    260.28 o 
 -11   7   4     1977.17     1890.84    154.49 o 
 -10   7   4    68934.80    69905.96    881.24 o 
  -9   7   4    17086.78    17361.27    352.94 o 
  -8   7   4     1843.15     1667.31    124.82 o 
  -7   7   4    73374.74    72456.07    490.54 o 
  -6   7   4    13949.66    13369.26    195.39 o 
  -5   7   4    39854.88    39396.46    295.69 o 
  -4   7   4       23.50      217.82     37.10 o 
  -3   7   4     5140.99     5342.28    154.70 o 
  -2   7   4    64523.05    67240.52    401.26 o 
  -1   7   4    12699.84    12933.12    163.72 o 
   0   7   4      727.88      884.63     50.19 o 
   1   7   4    99873.80   101325.91    431.58 o 
   2   7   4   244266.48   244761.39    994.67 o 
   3   7   4    40116.37    39641.92    270.83 o 
   4   7   4       20.51      237.83    100.51 o 
   5   7   4    34156.18    34384.98    321.55 o 
   6   7   4   151781.64   150112.44   1357.06 o 
   7   7   4      365.34      425.99     61.37 o 
   8   7   4     6354.31     6697.29    190.17 o 
   9   7   4      990.24     1096.95     96.34 o 
  10   7   4    20634.52    20952.47    424.51 o 
  11   7   4     2099.17     2220.76    171.87 o 
 -12   8   4   118489.99   120269.09   1342.49 o 
 -11   8   4      232.21      295.72     88.02 o 
 -10   8   4    46117.89    47801.79    677.08 o 
  -9   8   4     8478.47     8631.19    252.39 o 
  -8   8   4    24182.74    24227.00    369.42 o 
  -7   8   4      729.78      760.52     61.46 o 
  -6   8   4     6939.27     6892.48    145.22 o 
  -5   8   4     7144.78     6888.22    132.33 o 
  -4   8   4   336845.72   331562.47   1091.10 o 
  -3   8   4     5244.08     5095.72    158.99 o 
  -2   8   4     4114.43     4232.40    103.56 o 
  -1   8   4     1342.23     1353.03     66.83 o 
   0   8   4  1075535.63  1106488.00   3639.50 o 
   1   8   4     3662.25     3680.51     86.45 o 
   2   8   4   133670.83   134240.56    783.82 o 
   3   8   4     1257.24     1426.45     62.97 o 
   4   8   4   572923.88   573528.44   2677.99 o 
   5   8   4        3.59      152.39     37.08 o 
   6   8   4   132137.86   130276.55    982.48 o 
   7   8   4     5265.49     5057.19    159.41 o 
   8   8   4   173471.91   174151.55   1234.85 o 
   9   8   4     1472.67     1518.19    114.98 o 
  10   8   4     1240.90     2262.66    274.93 o 
  11   8   4     1887.23     2598.73    349.33 o 
 -12   9   4     1062.71     1379.70    188.09 o 
 -11   9   4     6560.20     6748.30    271.23 o 
 -10   9   4    84054.10    84405.67   1175.20 o 
  -9   9   4    13639.06    13969.83    373.03 o 
  -8   9   4     6218.55     6208.45    181.31 o 
  -7   9   4     2146.93     2254.74     92.96 o 
  -6   9   4      812.14      864.22     57.79 o 
  -5   9   4     5188.41     5284.17    148.18 o 
  -4   9   4      954.07     1491.75    129.38 o 
  -3   9   4    12176.09    12436.65    254.05 o 
  -2   9   4   222259.00   224678.75   1228.73 o 
  -1   9   4    91449.22    90005.16    555.36 o 
   0   9   4     3188.69     3369.65    191.04 o 
   1   9   4    75844.34    75403.84    529.60 o 
   2   9   4   528716.50   530323.44   2269.87 o 
   3   9   4   104439.88   104727.56    503.61 o 
   4   9   4     1552.17     1957.14    125.58 o 
   5   9   4     2796.79     2883.13     97.55 o 
   6   9   4   292934.97   290294.44   1090.07 o 
   7   9   4      771.82      832.12     75.02 o 
   8   9   4     1511.44     1918.54    126.60 o 
   9   9   4    14626.82    14601.10    317.12 o 
  10   9   4    35849.06    35912.34    608.10 o 
  11   9   4    19987.09    19844.98    479.27 o 
 -12  10   4    60326.40    60518.67   1095.90 o 
 -11  10   4     3223.18     3255.96    194.24 o 
 -10  10   4    73238.99    73715.67   1029.19 o 
  -9  10   4      256.88      212.68     91.20 o 
  -8  10   4   140543.28   139351.66    978.74 o 
  -7  10   4    19040.30    18271.32    255.85 o 
  -6  10   4    12696.07    12480.40    243.10 o 
  -5  10   4      119.11      164.59     47.51 o 
  -4  10   4   212486.63   212576.52   1538.54 o 
  -3  10   4    52188.77    50491.84    636.73 o 
  -2  10   4      182.25      336.32     35.71 o 
  -1  10   4      250.71      288.31     36.72 o 
   0  10   4     3863.10     4293.36    107.08 o 
   1  10   4    44292.64    45440.79    312.08 o 
   2  10   4    67317.23    68216.72    506.90 o 
   3  10   4       10.53       84.50     41.54 o 
   4  10   4   116447.05   117189.15    556.10 o 
   5  10   4    23369.91    23557.72    274.48 o 
   6  10   4   135269.86   134653.92    674.92 o 
   7  10   4       42.58       99.42     58.28 o 
   8  10   4    22019.48    22519.61    348.13 o 
   9  10   4     5648.85     6137.16    215.32 o 
  10  10   4    28195.74    28525.26    580.45 o 
  11  10   4      740.77     1179.79    210.51 o 
 -12  11   4      570.25     1020.85    206.53 o 
 -11  11   4     9852.93    10234.13    377.60 o 
 -10  11   4     1013.19     1724.21    165.78 o 
  -9  11   4    22008.98    22416.23    452.17 o 
  -8  11   4        1.81      565.30    115.84 o 
  -7  11   4    38022.82    37413.36    487.29 o 
  -6  11   4       70.80      270.48     98.61 o 
  -5  11   4    18427.96    17933.13    299.27 o 
  -4  11   4      153.42      263.49     98.40 o 
  -3  11   4      172.61      295.03     46.46 o 
  -2  11   4     3387.34     3185.12    147.69 o 
  -1  11   4    19720.21    19691.32    211.11 o 
   0  11   4     1330.11     1367.18     67.35 o 
   1  11   4    46822.12    46473.89    329.21 o 
   2  11   4     4197.07     4509.61    110.49 o 
   3  11   4    12558.54    12291.16    213.33 o 
   4  11   4     1120.47     1454.27    110.15 o 
   5  11   4      238.78      373.50     75.71 o 
   6  11   4     3771.96     4020.95    205.72 o 
   7  11   4    18332.35    18306.39    306.36 o 
   8  11   4      952.92     1039.10     93.55 o 
   9  11   4    35270.61    35307.38    500.79 o 
  10  11   4     1993.58     2276.15    180.03 o 
 -12  12   4     5948.82     6010.94    360.51 o 
 -11  12   4     2749.75     2638.10    203.73 o 
 -10  12   4    64060.34    64210.06    907.77 o 
  -9  12   4     2626.99     2701.82    199.70 o 
  -8  12   4    42197.05    41784.79    628.62 o 
  -7  12   4       27.12       74.05     85.90 o 
  -6  12   4    14097.38    13310.95    273.59 o 
  -5  12   4       42.29       86.19     54.10 o 
  -4  12   4   147759.48   143870.67   1107.66 o 
  -3  12   4     4480.01     4519.74    139.55 o 
  -2  12   4      340.53      356.90     46.89 o 
  -1  12   4      137.09      196.55     48.69 o 
   0  12   4    37016.50    37212.11    327.04 o 
   1  12   4     5541.62     5529.07    121.92 o 
   2  12   4    57185.80    56935.54    386.08 o 
   3  12   4     4890.22     4950.12    137.56 o 
   4  12   4    15670.96    15605.77    230.63 o 
   5  12   4      765.35      800.53     65.87 o 
   6  12   4    99183.89    98739.86    619.06 o 
   7  12   4     6399.37     6296.50    187.27 o 
   8  12   4     2078.36     1958.66    115.17 o 
   9  12   4      123.76       69.80     85.38 o 
  10  12   4    14472.43    14031.28    379.57 o 
 -11  13   4     3107.49     3317.12    223.98 o 
 -10  13   4    16159.33    16569.84    476.21 o 
  -9  13   4    16924.91    16872.97    457.03 o 
  -8  13   4       18.37       57.56     88.32 o 
  -7  13   4    35724.96    35489.11    742.14 o 
  -6  13   4    13247.47    12895.67    280.37 o 
  -5  13   4    23341.66    22797.06    370.26 o 
  -4  13   4       11.74      228.56     72.94 o 
  -3  13   4      814.58      949.12     70.31 o 
  -2  13   4     4835.26     5193.00    146.74 o 
  -1  13   4     8892.56     8966.94    226.43 o 
   0  13   4      588.30      629.89     58.88 o 
   1  13   4    36979.01    36817.70    351.98 o 
   2  13   4    39670.46    40567.18    337.70 o 
   3  13   4    14676.14    14689.69    238.06 o 
   4  13   4      751.54      788.14     76.81 o 
   5  13   4     1802.60     1971.62    100.00 o 
   6  13   4    20231.95    20840.88    298.13 o 
   7  13   4     6877.33     6750.72    263.15 o 
   8  13   4     1074.71      990.75     97.95 o 
   9  13   4    11852.24    11616.30    348.59 o 
  10  13   4      491.65      454.09    149.10 o 
 -11  14   4     2020.67     1929.76    179.29 o 
 -10  14   4    52179.08    53753.37    854.10 o 
  -9  14   4     3057.42     2855.79    200.78 o 
  -8  14   4     7861.11     7422.84    395.61 o 
  -7  14   4        3.54       49.92     80.67 o 
  -6  14   4    12415.59    12222.84    283.00 o 
  -5  14   4      109.10      125.06     74.68 o 
  -4  14   4   104874.16   104517.17    825.14 o 
  -3  14   4     2020.57     2030.59     96.49 o 
  -2  14   4      293.54      198.32     69.00 o 
  -1  14   4       46.07      100.67     58.22 o 
   0  14   4    82040.84    79109.20    604.56 o 
   1  14   4      931.36     1018.18     66.63 o 
   2  14   4    48810.14    48590.07    327.15 o 
   3  14   4     5317.48     5197.45    149.73 o 
   4  14   4      650.72      859.93     73.08 o 
   5  14   4       29.22       31.68     59.05 o 
   6  14   4    94828.95    95724.51    986.71 o 
   7  14   4     8991.48     9026.82    265.82 o 
   8  14   4        3.19       99.66     81.21 o 
   9  14   4      894.68      603.67     95.24 o 
  10  14   4    20798.95    21193.94    678.31 o 
 -11  15   4     1961.99     1834.04    180.53 o 
 -10  15   4    29291.00    30506.75    657.78 o 
  -9  15   4     8768.49     9278.48    354.28 o 
  -8  15   4      707.07      639.15    126.30 o 
  -7  15   4    47065.91    45628.29    686.91 o 
  -6  15   4     8071.42     8115.28    242.60 o 
  -5  15   4    29110.10    28703.94    455.57 o 
  -4  15   4       11.65       36.34     76.14 o 
  -3  15   4     6159.91     5778.39    216.57 o 
  -2  15   4    18969.41    18677.94    399.16 o 
  -1  15   4      933.73      798.62     90.55 o 
   0  15   4      101.03      663.37    140.02 o 
   1  15   4    39027.44    39198.36    382.89 o 
   2  15   4    79732.52    81135.57    511.44 o 
   3  15   4    12562.97    12768.31    258.81 o 
   4  15   4      357.26      962.02    102.44 o 
   5  15   4    24052.02    24156.18    350.12 o 
   6  15   4    55979.24    56994.71    548.06 o 
   7  15   4       70.81       78.58     88.45 o 
   8  15   4     7009.63     7494.80    266.36 o 
   9  15   4      374.93      174.81     93.70 o 
 -10  16   4    16587.16    18215.83    523.03 o 
  -9  16   4    29182.19    29219.41    632.06 o 
  -8  16   4     9340.81     9778.90    359.79 o 
  -7  16   4     1089.78      932.22    126.22 o 
  -6  16   4     2438.96     2531.22    145.80 o 
  -5  16   4    23952.39    23709.84    400.20 o 
  -4  16   4   161587.48   160417.61   1421.42 o 
  -3  16   4     9883.38    10015.24    292.48 o 
  -2  16   4     3226.63     3130.72    177.66 o 
  -1  16   4     3027.28     3302.55    183.53 o 
   0  16   4   454239.28   445763.94   1808.94 o 
   1  16   4    13268.62    13055.37    233.02 o 
   2  16   4    72290.51    72271.77    516.91 o 
   3  16   4     4128.88     4619.92    168.90 o 
   4  16   4   258537.64   261994.17   2501.77 o 
   5  16   4      327.22      380.82     68.49 o 
   6  16   4    67568.47    67484.08    837.35 o 
   7  16   4    11426.54    11039.95    293.70 o 
   8  16   4    92522.02    92944.77    986.01 o 
   9  16   4     4551.20     4875.00    273.80 o 
 -10  17   4    60248.69    59950.65   1112.73 o 
  -9  17   4     3369.09     3458.09    238.28 o 
  -8  17   4     6459.14     6563.94    347.74 o 
  -7  17   4     2476.74     2223.82    171.93 o 
  -6  17   4     1666.62     2452.70    266.62 o 
  -5  17   4     1828.91     1954.41    135.39 o 
  -4  17   4      394.70     1096.40    147.17 o 
  -3  17   4    12767.79    12863.96    341.14 o 
  -2  17   4    99332.16    98861.49   1234.06 o 
  -1  17   4    96363.30    95414.20    925.60 o 
   0  17   4     6011.72     6439.93    302.41 o 
   1  17   4    21706.35    21899.79    326.26 o 
   2  17   4   299201.59   302062.72   2464.42 o 
   3  17   4    80199.41    81037.04    877.54 o 
   4  17   4     4116.95     5248.16    292.48 o 
   5  17   4     1775.81     1910.81    114.71 o 
   6  17   4   179710.11   179659.34   1456.31 o 
   7  17   4      101.70      209.41     88.62 o 
   8  17   4       58.88      441.48    165.19 o 
   9  17   4    23505.41    24096.96    515.84 o 
 -10  18   4    40450.60    39753.26    785.18 o 
  -9  18   4     4601.03     4334.13    263.09 o 
  -8  18   4    72908.87    72386.28    989.22 o 
  -7  18   4    15240.46    14440.03    423.62 o 
  -6  18   4     8554.76     8035.19    311.07 o 
  -5  18   4     6850.84     6687.01    234.06 o 
  -4  18   4    45942.25    46874.80    652.75 o 
  -3  18   4    56790.25    55804.68    714.42 o 
  -2  18   4       81.39      466.51    113.18 o 
  -1  18   4     2244.39     2392.60    179.13 o 
   0  18   4    13312.75    13488.60    317.72 o 
   1  18   4    51895.64    52975.58    538.82 o 
   2  18   4    27598.74    29454.67    401.03 o 
   3  18   4      163.41      246.92     71.59 o 
   4  18   4   129098.74   130360.48    998.07 o 
   5  18   4    20384.74    20961.28    352.45 o 
   6  18   4    56477.16    57672.26    658.08 o 
   7  18   4     1393.65     1094.43    116.88 o 
   8  18   4    31346.43    31885.00    500.65 o 
  -9  19   4    17378.25    17516.66    516.29 o 
  -8  19   4      370.37      711.40    153.10 o 
  -7  19   4    20576.55    20827.69    475.51 o 
  -6  19   4     8076.06     8060.26    325.08 o 
  -5  19   4    24442.18    23763.94    440.90 o 
  -4  19   4      395.25      518.72    123.06 o 
  -3  19   4      226.66      230.33     87.49 o 
  -2  19   4     1170.96     1248.17    138.57 o 
  -1  19   4      523.37      425.68     97.46 o 
   0  19   4      489.42      386.80     79.81 o 
   1  19   4    27209.87    26809.17    375.04 o 
   2  19   4    12158.68    12268.51    286.14 o 
   3  19   4      439.81      447.37     70.13 o 
   4  19   4      430.97      694.33     98.78 o 
   5  19   4      733.47      672.43     90.33 o 
   6  19   4     7260.83     7943.93    232.98 o 
   7  19   4    16889.18    16340.90    376.96 o 
   8  19   4        3.83       64.85    101.92 o 
  -9  20   4     3335.05     3326.14    242.25 o 
  -8  20   4    13106.66    12418.33    604.24 o 
  -7  20   4      241.05      198.07    112.05 o 
  -6  20   4     4755.97     4461.27    267.18 o 
  -5  20   4       62.49       81.57     83.96 o 
  -4  20   4    52070.66    51795.17    726.25 o 
  -3  20   4     7582.26     7593.80    285.54 o 
  -2  20   4      590.06      521.04     97.89 o 
  -1  20   4      768.97      637.82     89.15 o 
   0  20   4    18056.10    18018.67    389.84 o 
   1  20   4     7738.53     8137.06    251.75 o 
   2  20   4     6334.02     7037.82    236.27 o 
   3  20   4     8331.24     8198.13    236.38 o 
   4  20   4     1695.54     1758.82    123.08 o 
   5  20   4     1771.15     1739.73    120.42 o 
   6  20   4    21758.63    22327.83    417.42 o 
   7  20   4     8810.51     8767.25    292.66 o 
   8  20   4       19.56        0.00    103.04 o 
  -8  21   4       76.16      192.78    120.20 o 
  -7  21   4    14552.93    14038.76    453.55 o 
  -6  21   4     9516.36     9283.55    303.20 o 
  -5  21   4    10740.37    10558.21    316.75 o 
  -4  21   4       18.48      325.61    121.52 o 
  -3  21   4     1627.70     1638.49    151.67 o 
  -2  21   4     2934.46     2795.18    182.40 o 
  -1  21   4      353.59      267.37     79.10 o 
   0  21   4     1993.70     2258.58    147.70 o 
   1  21   4     9309.53     9687.89    279.21 o 
   2  21   4    24113.58    24450.21    432.69 o 
   3  21   4     3053.86     3080.30    152.20 o 
   4  21   4     2131.39     2174.69    144.01 o 
   5  21   4     2051.09     1827.00    141.00 o 
   6  21   4    14714.11    14926.07    379.39 o 
   7  21   4     1263.58     1204.62    131.39 o 
  -8  22   4       33.32      108.91    212.10 o 
  -7  22   4       40.88        0.00    116.02 o 
  -6  22   4     2614.91     2432.56    179.00 o 
  -5  22   4      426.23      280.21     99.01 o 
  -4  22   4    31024.27    30894.18    745.86 o 
  -3  22   4     1177.90     1269.73    139.99 o 
  -2  22   4       13.74      131.81     97.25 o 
  -1  22   4      225.41      328.83    101.70 o 
   0  22   4    44946.76    45275.00    591.53 o 
   1  22   4       83.68      120.84     79.54 o 
   2  22   4    14852.29    15234.69    350.61 o 
   3  22   4     1377.53     1589.71    138.98 o 
   4  22   4     7569.16     7630.97    286.52 o 
   5  22   4        0.49        0.00     88.83 o 
   6  22   4    29084.41    29366.28    541.07 o 
   7  22   4     2085.89     1978.30    168.11 o 
  -7  23   4    15658.38    15324.56    491.36 o 
  -6  23   4     2049.04     1928.17    167.62 o 
  -5  23   4     8320.71     8194.02    294.69 o 
  -4  23   4       40.84       48.34    105.88 o 
  -3  23   4     2740.64     2635.32    191.24 o 
  -2  23   4     2613.29     2535.91    186.25 o 
  -1  23   4        2.10       99.61     88.12 o 
   0  23   4       62.60     1215.54    170.00 o 
   1  23   4    11246.80    11265.77    308.35 o 
   2  23   4     9868.15    10245.61    332.97 o 
   3  23   4     1816.98     1962.65    155.23 o 
   4  23   4      322.20      736.18    140.70 o 
   5  23   4     9902.85     9691.05    313.73 o 
   6  23   4     9627.33     9933.99    327.74 o 
  -7  24   4     1183.97      796.98    141.70 o 
  -6  24   4      184.57      268.51    112.37 o 
  -5  24   4    19777.42    20089.24    571.08 o 
  -4  24   4    41789.32    41223.46    720.03 o 
  -3  24   4     8287.70     7905.93    323.59 o 
  -2  24   4     2387.52     2474.62    244.93 o 
  -1  24   4     2147.16     3218.41    246.51 o 
   0  24   4   126098.18   128040.34   1260.51 o 
   1  24   4    12648.28    12592.08    368.12 o 
   2  24   4    28480.83    28154.72    551.46 o 
   3  24   4     3924.83     4320.50    227.68 o 
   4  24   4    80893.36    79567.35    882.30 o 
   5  24   4      747.33      575.64    105.47 o 
  -6  25   4      239.71      796.07    156.69 o 
  -5  25   4     9706.53     9903.49    426.20 o 
  -4  25   4        2.74      288.98    134.04 o 
  -3  25   4    12662.94    12986.47    484.43 o 
  -2  25   4    40284.29    39455.88    780.53 o 
  -1  25   4    68635.70    67733.17   1003.83 o 
   0  25   4     5850.31     6808.93    292.29 o 
   1  25   4     3438.07     4043.54    250.42 o 
   2  25   4   123638.13   123487.95   1155.23 o 
   3  25   4    45145.70    44438.71    691.51 o 
   4  25   4     3980.96     4460.21    259.54 o 
  -5  26   4    14470.94    14302.97    513.63 o 
  -4  26   4     5638.48     5329.86    315.06 o 
  -3  26   4    52288.71    51555.08    814.98 o 
  -2  26   4        1.23      537.31    153.27 o 
  -1  26   4     1292.00     2465.72    210.22 o 
   0  26   4    21787.53    21027.32    528.33 o 
   1  26   4    52200.47    51577.47    747.68 o 
   2  26   4     1801.62     3379.29    203.88 o 
   3  26   4     3505.42     3363.72    217.67 o 
  -3  27   4     1101.90     1768.34    197.88 o 
  -2  27   4     3508.50     3262.79    236.72 o 
  -1  27   4     7993.35     7323.58    321.24 o 
   0  27   4        2.86      182.62    107.42 o 
   1  27   4     3072.36     3698.40    240.78 o 
   2  27   4    20067.78    19384.39    474.17 o 
 -13   0   5     7541.67     7426.93    449.21 o 
 -11   0   5     2178.10     2769.72    192.70 o 
  -9   0   5      822.32      784.37    131.43 o 
  -7   0   5   213300.61   213921.34   1356.69 o 
  -5   0   5      671.03      805.23     81.44 o 
  -3   0   5   791066.19   792367.75   6629.42 o 
  -1   0   5     7039.34     6983.21    127.44 o 
   1   0   5   419149.47   414650.63   1745.39 o 
   3   0   5    21053.59    19179.49    516.41 o 
   5   0   5      108.51      404.04     70.17 o 
   7   0   5    33665.18    33835.90    668.45 o 
   9   0   5    96456.59    98584.95   1574.63 o 
  11   0   5    16186.20    17132.04    633.61 o 
 -13   1   5      692.37      851.72    139.49 o 
 -12   1   5     3748.90     3696.44    165.13 o 
 -11   1   5     4171.25     4185.29    170.67 o 
 -10   1   5      107.71       79.22     64.82 o 
  -9   1   5   101703.13   100097.52    762.83 o 
  -8   1   5      289.70      365.96     49.20 o 
  -7   1   5      279.00      272.31     44.25 o 
  -6   1   5     9417.93     9000.13    167.36 o 
  -5   1   5   406420.16   396489.91   1393.82 o 
  -4   1   5     5834.49     5783.33    140.78 o 
  -3   1   5        3.62      108.01     19.93 o 
  -2   1   5     1829.96     1953.26     50.74 o 
  -1   1   5   358125.50   356869.50   1409.75 o 
   0   1   5      117.81      215.81     29.65 o 
   1   1   5     5200.57     5151.27    102.87 o 
   2   1   5     1591.30     1626.91     58.54 o 
   3   1   5    46337.87    44875.60    353.72 o 
   4   1   5       46.38       54.83     14.16 o 
   5   1   5    18913.22    17261.50    303.36 o 
   6   1   5       51.19       67.70     30.82 o 
   7   1   5    24557.71    24115.12    395.41 o 
   8   1   5     1348.98     1571.72    116.27 o 
   9   1   5    12255.92    11907.06    397.48 o 
  10   1   5      573.25      652.94    129.84 o 
  11   1   5    73013.89    74202.21   1248.33 o 
 -13   2   5      270.72      129.36    105.01 o 
 -12   2   5      358.70      371.02     72.62 o 
 -11   2   5     8871.45     9196.90    262.75 o 
 -10   2   5     1077.89     1064.73     98.91 o 
  -9   2   5     7791.74     7323.58    230.05 o 
  -8   2   5     1851.08     1754.04    111.93 o 
  -7   2   5    88527.09    86728.30    772.72 o 
  -6   2   5      307.21      365.39     63.03 o 
  -5   2   5      764.53     1038.00     81.46 o 
  -4   2   5      646.87      649.19     46.34 o 
  -3   2   5   104603.80   102325.44    524.57 o 
  -2   2   5      133.44      147.60     25.94 o 
  -1   2   5      475.72      504.14     30.83 o 
   0   2   5      555.22      642.26     36.64 o 
   1   2   5    43484.87    44217.97    270.29 o 
   2   2   5      563.73      609.10     43.75 o 
   3   2   5     3402.05     3346.56     78.94 o 
   4   2   5     2399.64     2252.19     60.09 o 
   5   2   5       40.70      101.95     36.34 o 
   6   2   5      628.96      566.20     57.73 o 
   7   2   5     3373.95     3469.22    157.77 o 
   8   2   5        0.99        0.00     74.27 o 
   9   2   5    25763.51    25972.79    613.88 o 
  10   2   5     2825.08     2865.08    178.77 o 
  11   2   5      132.38      357.40    162.13 o 
 -13   3   5      726.81      426.05    114.47 o 
 -12   3   5     4200.79     4298.20    189.48 o 
 -11   3   5      887.49      932.40    113.48 o 
 -10   3   5     9664.51     9168.11    265.35 o 
  -9   3   5      693.38      714.51     80.51 o 
  -8   3   5       21.64       50.92     59.68 o 
  -7   3   5      208.80      274.44     70.20 o 
  -6   3   5       23.56       81.44     50.39 o 
  -5   3   5      141.13      314.57     73.30 o 
  -4   3   5     3552.10     3757.66     96.02 o 
  -3   3   5        1.08      108.89     32.27 o 
  -2   3   5     3916.98     3966.59     94.82 o 
  -1   3   5      477.61      796.45     48.17 o 
   0   3   5      343.23      394.11     30.23 o 
   1   3   5     2537.96     2623.43     72.62 o 
   2   3   5     1978.27     1918.36     71.45 o 
   3   3   5      320.92      408.61     38.55 o 
   4   3   5      117.07      108.80     32.49 o 
   5   3   5     5081.19     4945.04    109.41 o 
   6   3   5      545.66      564.07     65.02 o 
   7   3   5      524.33      570.91     61.93 o 
   8   3   5       72.43       18.55     75.59 o 
   9   3   5     1532.62     1703.16    195.01 o 
  10   3   5     2244.95     2276.20    148.05 o 
  11   3   5     1171.77     1173.97    151.71 o 
 -12   4   5      152.56       34.73     78.86 o 
 -11   4   5     1177.44     1142.38    122.52 o 
 -10   4   5     1189.00     1051.43     98.08 o 
  -9   4   5     6338.69     6219.36    232.94 o 
  -8   4   5     1712.05     1665.19    120.75 o 
  -7   4   5    41048.44    40986.82    530.25 o 
  -6   4   5     2344.65     2416.33    115.80 o 
  -5   4   5      967.81      997.36     58.20 o 
  -4   4   5        0.52       29.10     29.00 o 
  -3   4   5    59530.92    60109.99    402.58 o 
  -2   4   5      504.60      497.76     45.09 o 
  -1   4   5      995.75     1045.18     50.60 o 
   0   4   5     4175.07     4309.45     78.02 o 
   1   4   5    27539.92    27446.60    225.13 o 
   2   4   5     3273.53     3163.37     90.44 o 
   3   4   5      369.13      379.75     38.86 o 
   4   4   5      940.44     1034.38     51.70 o 
   5   4   5        9.17       37.01     22.84 o 
   6   4   5        8.25       48.34     43.63 o 
   7   4   5      315.89      195.10     57.38 o 
   8   4   5      867.49      672.75     87.16 o 
   9   4   5    13200.89    12765.05    300.63 o 
  10   4   5      559.96      827.64    116.46 o 
  11   4   5       11.19        0.00    120.08 o 
 -12   5   5     3657.20     3444.46    184.86 o 
 -11   5   5     3250.32     3295.69    158.86 o 
 -10   5   5     4793.33     4571.06    213.39 o 
  -9   5   5     3712.67     3502.17    175.80 o 
  -8   5   5        9.18        0.00     65.36 o 
  -7   5   5      575.43      654.66     80.75 o 
  -6   5   5      634.47      603.76     64.57 o 
  -5   5   5    57459.73    56439.12    379.88 o 
  -4   5   5     4076.07     3998.20    116.27 o 
  -3   5   5        1.85       31.79     36.68 o 
  -2   5   5     1620.31     1760.02     80.59 o 
  -1   5   5    61148.99    61561.94    347.16 o 
   0   5   5      315.95      469.24     59.63 o 
   1   5   5     4982.92     4956.32     88.62 o 
   2   5   5      172.69      203.23     34.55 o 
   3   5   5     4278.42     4424.87    106.89 o 
   4   5   5       32.99       66.34     30.42 o 
   5   5   5     8843.00     8959.50    149.89 o 
   6   5   5      278.64      246.65     46.18 o 
   7   5   5     1533.49     1497.89    133.55 o 
   8   5   5       13.89       23.00     69.21 o 
   9   5   5      860.58      798.10     91.93 o 
  10   5   5     1085.03     1104.93    122.55 o 
  11   5   5      193.40        0.00    150.54 o 
 -12   6   5     1991.24     1881.14    141.03 o 
 -11   6   5    10017.05    10676.10    310.59 o 
 -10   6   5     2733.13     2709.29    159.88 o 
  -9   6   5     7508.80     7688.42    263.22 o 
  -8   6   5    10101.61    10034.45    276.62 o 
  -7   6   5    36804.88    35692.64    446.00 o 
  -6   6   5     5105.73     4887.06    160.12 o 
  -5   6   5      714.96     1195.22     90.55 o 
  -4   6   5        0.20        5.21     39.11 o 
  -3   6   5    14383.99    14470.70    253.00 o 
  -2   6   5     1204.36     1319.73     62.50 o 
  -1   6   5      813.11      975.44     59.16 o 
   0   6   5    22640.89    23069.16    204.79 o 
   1   6   5     4984.51     5064.46     99.36 o 
   2   6   5     7561.37     7242.74    135.66 o 
   3   6   5     1533.16     1503.76     60.23 o 
   4   6   5     9261.14     9400.04    150.25 o 
   5   6   5      448.00      459.57     44.97 o 
   6   6   5       11.32       41.92     49.79 o 
   7   6   5     1619.37     1507.85    129.26 o 
   8   6   5     1733.90     1588.09    116.95 o 
   9   6   5     3643.62     3659.12    168.94 o 
  10   6   5     3812.03     3621.85    184.29 o 
  11   6   5        9.09      303.13    121.19 o 
 -12   7   5     1892.62     2120.85    150.87 o 
 -11   7   5      821.41      891.36    123.68 o 
 -10   7   5     1342.28     1528.56    155.61 o 
  -9   7   5    81629.62    81173.30   1009.73 o 
  -8   7   5     2877.11     2693.44    137.11 o 
  -7   7   5      635.15      731.69     83.67 o 
  -6   7   5     8202.51     7961.70    203.18 o 
  -5   7   5   395074.00   391057.66   2077.15 o 
  -4   7   5     8844.71     8348.77    203.04 o 
  -3   7   5       36.87      334.09     73.14 o 
  -2   7   5     1332.68     1420.64     66.51 o 
  -1   7   5   373729.50   377147.59   1130.19 o 
   0   7   5      437.59      637.43     47.06 o 
   1   7   5      983.34     1105.00     59.13 o 
   2   7   5    16099.25    15143.60    349.51 o 
   3   7   5    38333.09    37932.95    426.18 o 
   4   7   5     3593.68     3421.12    100.24 o 
   5   7   5       91.41      205.06     55.73 o 
   6   7   5     1448.47     1389.50     88.69 o 
   7   7   5    11595.83    11699.43    254.67 o 
   8   7   5      432.99      375.18     70.38 o 
   9   7   5     2789.13     3389.25    244.71 o 
  10   7   5      516.44      669.08    121.41 o 
  11   7   5    22377.59    23280.57    519.01 o 
 -12   8   5     1091.55     1000.23    142.76 o 
 -11   8   5     8687.24     9050.23    324.32 o 
 -10   8   5      842.31     1005.73    136.02 o 
  -9   8   5     1112.43     1186.81    102.21 o 
  -8   8   5     1380.07     1471.63    104.42 o 
  -7   8   5   217217.25   212237.70   1263.51 o 
  -6   8   5     2027.44     2091.42    105.57 o 
  -5   8   5      983.25      966.37     53.06 o 
  -4   8   5     1026.34     1198.31     95.71 o 
  -3   8   5   661294.63   659900.63   1812.67 o 
  -2   8   5     7815.80     8158.98    147.95 o 
  -1   8   5     3962.05     4189.27    102.43 o 
   0   8   5        4.02       73.25     31.23 o 
   1   8   5   300004.13   304402.75   1728.59 o 
   2   8   5      277.07      363.39     40.02 o 
   3   8   5    13899.27    12598.18    375.72 o 
   4   8   5     2983.42     3079.66    112.74 o 
   5   8   5       34.37      115.28     62.77 o 
   6   8   5    12726.76    12553.64    242.97 o 
   7   8   5    25436.66    25166.41    398.50 o 
   8   8   5     4610.35     4685.22    205.11 o 
   9   8   5    75462.04    75221.63    756.47 o 
  10   8   5    11197.29    11254.58    313.91 o 
 -12   9   5    11387.88    11661.38    377.65 o 
 -11   9   5    21518.22    21716.55    493.47 o 
 -10   9   5     1281.80     1299.95    142.71 o 
  -9   9   5    46949.14    47921.02    993.64 o 
  -8   9   5     5045.94     4910.74    176.73 o 
  -7   9   5     2246.90     2489.75    147.72 o 
  -6   9   5    16932.96    16501.82    274.95 o 
  -5   9   5   173298.84   167028.05   1028.06 o 
  -4   9   5      860.69      859.34     84.21 o 
  -3   9   5      109.39      354.37     84.54 o 
  -2   9   5    31064.84    31298.64    299.47 o 
  -1   9   5   181139.22   177721.36   1599.14 o 
   0   9   5     1116.00     1219.29     60.25 o 
   1   9   5    24282.08    24795.10    244.48 o 
   2   9   5     7258.73     7207.27    153.77 o 
   3   9   5    37438.93    36874.19    295.62 o 
   4   9   5     4500.97     4315.62    135.98 o 
   5   9   5    74931.30    73299.95    544.68 o 
   6   9   5     3772.88     3616.68    141.24 o 
   7   9   5    30551.58    30148.45    418.69 o 
   8   9   5    14874.00    14883.58    296.83 o 
   9   9   5    32362.08    32302.95    511.61 o 
  10   9   5      426.84      466.23    105.80 o 
 -12  10   5      380.11      322.24    204.85 o 
 -11  10   5    10461.99    10654.23    351.07 o 
 -10  10   5    11395.02    11962.61    375.22 o 
  -9  10   5     6808.54     6928.38    280.41 o 
  -8  10   5     1314.79     1437.43    117.84 o 
  -7  10   5   124015.84   121167.45    971.56 o 
  -6  10   5     9773.45    10171.76    290.17 o 
  -5  10   5      711.73      810.39     70.27 o 
  -4  10   5      545.57      419.45     75.67 o 
  -3  10   5   190543.16   191737.42   1051.30 o 
  -2  10   5     5466.36     5433.25    127.57 o 
  -1  10   5       41.64      118.55     34.77 o 
   0  10   5    10954.01    10697.28    173.17 o 
   1  10   5    73694.03    74953.91    429.89 o 
   2  10   5    15880.29    15753.85    221.59 o 
   3  10   5     3010.19     3060.43     95.39 o 
   4  10   5     2319.16     2339.86     97.93 o 
   5  10   5      362.73      682.83     93.79 o 
   6  10   5     2142.49     2052.41    112.86 o 
   7  10   5     2328.68     2164.88    136.37 o 
   8  10   5      156.99      208.23     67.90 o 
   9  10   5    48532.07    48732.54    635.47 o 
  10  10   5     1052.75     1348.36    148.93 o 
 -12  11   5     1556.93     1677.43    172.88 o 
 -11  11   5    13329.22    13615.16    440.21 o 
 -10  11   5     4700.39     4875.46    282.88 o 
  -9  11   5    11771.59    11555.87    354.67 o 
  -8  11   5       77.73        0.00     83.24 o 
  -7  11   5     3599.31     3742.60    227.25 o 
  -6  11   5        9.04        0.00     73.47 o 
  -5  11   5    59812.76    58481.37    528.17 o 
  -4  11   5     3620.28     3471.94    168.90 o 
  -3  11   5      457.29      479.85     49.74 o 
  -2  11   5      245.83      233.21     41.02 o 
  -1  11   5    34861.17    34610.30    309.78 o 
   0  11   5       51.33       75.72     34.10 o 
   1  11   5    18439.97    18371.29    214.94 o 
   2  11   5     1055.59     1072.41     69.40 o 
   3  11   5      314.53      328.60     45.40 o 
   4  11   5      668.48      624.68     73.59 o 
   5  11   5    33201.58    33029.39    356.61 o 
   6  11   5     1295.87     1414.18    102.57 o 
   7  11   5      330.24      316.23     78.57 o 
   8  11   5     2469.02     2581.45    135.75 o 
   9  11   5     4536.66     4838.42    213.22 o 
  10  11   5      956.54     1173.67    150.80 o 
 -11  12   5     2078.01     2287.32    200.23 o 
 -10  12   5     5803.84     5458.84    278.06 o 
  -9  12   5     4600.00     4142.47    246.67 o 
  -8  12   5    13863.26    13664.27    485.16 o 
  -7  12   5    23973.92    23313.79    474.64 o 
  -6  12   5    11609.65    11575.39    324.34 o 
  -5  12   5      331.84      465.99     82.56 o 
  -4  12   5        9.35       57.88     57.02 o 
  -3  12   5    21179.13    20126.08    267.47 o 
  -2  12   5     1624.43     1617.29     79.72 o 
  -1  12   5      590.94      671.42     51.39 o 
   0  12   5    31322.67    31156.94    295.91 o 
   1  12   5     9361.21     9353.30    160.22 o 
   2  12   5    12328.19    12122.18    212.36 o 
   3  12   5     1522.03     1586.72     78.51 o 
   4  12   5     6837.55     6968.61    178.48 o 
   5  12   5       31.15      190.23     58.93 o 
   6  12   5      140.12      184.49     72.54 o 
   7  12   5     1891.99     1646.47    111.60 o 
   8  12   5     5415.59     5391.08    235.77 o 
   9  12   5     5805.75     5486.21    224.50 o 
  10  12   5     4757.12     4844.60    249.04 o 
 -11  13   5    14375.86    14661.71    515.83 o 
 -10  13   5      300.52      262.10    103.34 o 
  -9  13   5    11319.55    11519.17    417.83 o 
  -8  13   5      641.82      548.94    102.03 o 
  -7  13   5     2873.03     2728.64    173.44 o 
  -6  13   5     2030.78     1788.37    144.73 o 
  -5  13   5   141974.81   140370.23   1402.85 o 
  -4  13   5     2850.08     2799.77    132.63 o 
  -3  13   5       69.97      176.18     55.58 o 
  -2  13   5      309.95      248.85     39.95 o 
  -1  13   5   143905.42   141011.33    878.57 o 
   0  13   5      747.21      849.91     62.41 o 
   1  13   5    18431.13    18151.18    228.39 o 
   2  13   5      119.15      130.96     45.39 o 
   3  13   5     7262.10     7174.66    159.54 o 
   4  13   5     1947.10     2005.65    107.56 o 
   5  13   5    35554.43    35154.02    412.83 o 
   6  13   5      451.93      330.12     75.61 o 
   7  13   5     2643.97     2667.52    154.31 o 
   8  13   5      785.52      815.45    113.06 o 
   9  13   5     4768.80     4416.25    184.51 o 
 -11  14   5     5228.38     5023.57    287.83 o 
 -10  14   5     7357.16     7257.61    326.88 o 
  -9  14   5     4890.12     4901.39    291.01 o 
  -8  14   5    16324.04    16696.14    493.23 o 
  -7  14   5     4121.39     4166.27    214.40 o 
  -6  14   5     9494.26     9567.03    310.18 o 
  -5  14   5      176.70      910.15    122.54 o 
  -4  14   5       34.81       33.33     52.79 o 
  -3  14   5     1771.79     2053.93    161.97 o 
  -2  14   5     5065.72     5045.70    152.28 o 
  -1  14   5      401.90      595.91     95.36 o 
   0  14   5    35633.84    35288.92    349.14 o 
   1  14   5     1011.51     1280.42     76.14 o 
   2  14   5    16240.50    16036.02    234.91 o 
   3  14   5     2638.68     2610.46    105.36 o 
   4  14   5     8548.57     8750.46    212.96 o 
   5  14   5      500.82      397.64     71.11 o 
   6  14   5      306.16      384.90     83.25 o 
   7  14   5     2600.24     2434.36    144.21 o 
   8  14   5     5322.50     5197.56    210.36 o 
   9  14   5        0.24        0.00     99.35 o 
 -11  15   5     9471.98     9605.71    396.37 o 
 -10  15   5     3105.78     3115.94    219.44 o 
  -9  15   5    53484.99    53167.49    923.25 o 
  -8  15   5     4682.97     4821.47    279.15 o 
  -7  15   5     3405.93     3509.44    216.40 o 
  -6  15   5     6360.84     6295.94    263.75 o 
  -5  15   5   265079.03   267058.50   2916.20 o 
  -4  15   5     5266.80     5168.89    232.08 o 
  -3  15   5      185.52      453.28    112.95 o 
  -2  15   5     1285.21     1174.03    109.89 o 
  -1  15   5   232762.38   227822.73   1177.48 o 
   0  15   5     3782.28     3753.19    125.92 o 
   1  15   5    11633.65    11723.08    198.93 o 
   2  15   5    13443.82    13475.19    222.73 o 
   3  15   5    20275.30    20375.51    300.22 o 
   4  15   5    10743.04    10908.33    245.23 o 
   5  15   5    16063.39    15987.50    300.48 o 
   6  15   5     1009.52     1103.64    110.05 o 
   7  15   5     1340.92     1617.42    137.67 o 
   8  15   5     3575.73     3386.78    195.38 o 
   9  15   5       89.69      231.75    101.48 o 
 -10  16   5      240.96      325.54    125.21 o 
  -9  16   5      917.93      820.09    194.90 o 
  -8  16   5     3014.27     3492.14    255.15 o 
  -7  16   5   121500.97   121777.55   1176.92 o 
  -6  16   5     1643.51     2047.27    168.38 o 
  -5  16   5     1234.13     1477.22    149.53 o 
  -4  16   5     5135.93     5585.80    251.42 o 
  -3  16   5   309609.63   309230.44   3885.67 o 
  -2  16   5    18609.23    18244.33    393.60 o 
  -1  16   5      426.22      839.31    112.03 o 
   0  16   5      505.26      518.86     77.45 o 
   1  16   5   137048.66   136585.75   1109.36 o 
   2  16   5     2213.31     2357.07    103.43 o 
   3  16   5     4282.14     4533.91    162.04 o 
   4  16   5     6884.12     6889.01    203.01 o 
   5  16   5       72.69      452.39    117.32 o 
   6  16   5    26345.54    26340.71    446.16 o 
   7  16   5    14792.32    14298.78    401.74 o 
   8  16   5    10958.19    11123.18    340.30 o 
   9  16   5    29077.80    29774.74    565.70 o 
 -10  17   5     2208.68     2444.89    216.26 o 
  -9  17   5    22460.01    23356.21    742.54 o 
  -8  17   5    21548.32    21551.32    594.50 o 
  -7  17   5     3121.79     3754.59    238.68 o 
  -6  17   5    14381.14    14555.04    430.20 o 
  -5  17   5    61758.45    62099.16   1046.78 o 
  -4  17   5    12389.10    11946.56    339.38 o 
  -3  17   5      573.31     1089.48    160.85 o 
  -2  17   5    37629.22    38153.35    587.53 o 
  -1  17   5    76018.33    76700.88    831.79 o 
   0  17   5     1951.26     2250.90    131.22 o 
   1  17   5    32239.97    32725.86    384.78 o 
   2  17   5    26174.72    26103.54    354.88 o 
   3  17   5    19147.52    19772.26    367.23 o 
   4  17   5     9601.01     9665.70    266.01 o 
   5  17   5   108108.37   106132.81    869.77 o 
   6  17   5    12295.20    12582.32    318.03 o 
   7  17   5    28644.24    27877.30    565.64 o 
   8  17   5    25269.85    25024.22    548.01 o 
  -9  18   5     2246.34     2431.03    219.65 o 
  -8  18   5     3046.84     3284.89    259.22 o 
  -7  18   5    76604.05    77189.10    976.01 o 
  -6  18   5    34414.53    34929.67    648.18 o 
  -5  18   5       35.04      460.32    164.28 o 
  -4  18   5     7924.38     8000.76    286.64 o 
  -3  18   5   115060.02   114034.00   1787.13 o 
  -2  18   5     2034.82     2103.23    161.16 o 
  -1  18   5      125.24      374.38    106.36 o 
   0  18   5    56794.75    56653.96    645.13 o 
   1  18   5    51435.61    52443.42    496.26 o 
   2  18   5    32922.91    33094.95    442.31 o 
   3  18   5     2930.05     3086.57    174.19 o 
   4  18   5    16709.61    16618.69    353.03 o 
   5  18   5      225.85      697.13    108.36 o 
   6  18   5     8743.47     8650.65    274.73 o 
   7  18   5     3029.84     3033.29    205.06 o 
   8  18   5      453.91      549.38    125.34 o 
  -9  19   5    20412.83    20250.21    566.86 o 
  -8  19   5      104.93       68.94    101.55 o 
  -7  19   5     3383.84     3087.06    222.52 o 
  -6  19   5      676.13      734.00    126.78 o 
  -5  19   5   137748.47   135757.38   1756.56 o 
  -4  19   5      316.86      383.75    104.57 o 
  -3  19   5      447.79      627.19    133.17 o 
  -2  19   5      110.07       93.50     83.54 o 
  -1  19   5   105527.41   105613.70    969.38 o 
   0  19   5     1544.80     1832.32    128.85 o 
   1  19   5    30430.54    29591.82    385.61 o 
   2  19   5      289.54      318.21     99.33 o 
   3  19   5     1681.66     1446.24    132.61 o 
   4  19   5     4352.07     4404.16    182.16 o 
   5  19   5    54016.78    54014.33    623.42 o 
   6  19   5     1738.76     1741.42    133.86 o 
   7  19   5     3695.18     3348.16    216.85 o 
  -9  20   5     6950.01     6889.28    345.29 o 
  -8  20   5    20763.55    20146.94    555.57 o 
  -7  20   5     4265.92     4445.78    255.18 o 
  -6  20   5    10542.98     9831.91    365.77 o 
  -5  20   5      511.83     1396.67    231.75 o 
  -4  20   5       12.48      153.09     93.29 o 
  -3  20   5     1764.08     1987.73    158.59 o 
  -2  20   5     3349.00     3660.54    210.29 o 
  -1  20   5      248.71      923.58    171.11 o 
   0  20   5    33926.65    33697.95    472.41 o 
   1  20   5     1349.88     1617.72    168.64 o 
   2  20   5    12420.65    12279.28    315.80 o 
   3  20   5     2153.03     2076.18    150.70 o 
   4  20   5     5596.24     5427.44    207.70 o 
   5  20   5      203.12      406.24     94.91 o 
   6  20   5     1131.21     1145.25    125.92 o 
   7  20   5     3195.09     3001.61    236.95 o 
  -8  21   5     1276.00     1485.10    181.59 o 
  -7  21   5     5158.06     4895.13    276.90 o 
  -6  21   5     5410.44     5344.74    284.74 o 
  -5  21   5   149798.72   145542.98   1281.48 o 
  -4  21   5      692.25     1010.34    125.52 o 
  -3  21   5        2.95       14.60    106.83 o 
  -2  21   5      178.82      277.62    105.75 o 
  -1  21   5   138223.63   138562.16   2042.50 o 
   0  21   5     4637.62     4907.36    216.91 o 
   1  21   5    17426.87    17805.84    414.48 o 
   2  21   5     1184.55     1132.39    115.75 o 
   3  21   5     7023.76     7189.97    253.84 o 
   4  21   5     5663.72     5534.38    230.09 o 
   5  21   5    41565.11    41653.17    570.70 o 
   6  21   5       38.65       51.23     89.58 o 
  -7  22   5      599.59      884.50    202.78 o 
  -6  22   5     6331.54     6383.61    314.99 o 
  -5  22   5      212.96     1234.24    206.25 o 
  -4  22   5      141.50       93.35     99.86 o 
  -3  22   5    13677.04    13179.99    399.35 o 
  -2  22   5     8277.66     8623.01    326.17 o 
  -1  22   5      167.47     1207.99    192.28 o 
   0  22   5    23169.26    23161.42    439.68 o 
   1  22   5     4769.20     5119.70    278.34 o 
   2  22   5    13225.53    13530.63    339.26 o 
   3  22   5     3497.17     3525.43    199.37 o 
   4  22   5     5308.64     4918.61    220.92 o 
   5  22   5      534.98      977.24    131.26 o 
   6  22   5     2814.04     2780.76    191.16 o 
  -7  23   5     4981.91     4569.25    287.62 o 
  -6  23   5     5676.09     5290.06    297.52 o 
  -5  23   5   130499.02   128432.84   1652.12 o 
  -4  23   5      502.09      274.27     99.92 o 
  -3  23   5      421.00      680.09    168.96 o 
  -2  23   5      293.73      329.01    103.27 o 
  -1  23   5    97597.04    95309.90   1101.85 o 
   0  23   5     5749.53     6255.81    241.73 o 
   1  23   5    16415.15    16618.36    383.80 o 
   2  23   5     4297.58     4104.61    195.41 o 
   3  23   5     6311.47     6543.07    302.80 o 
   4  23   5    10368.29    10043.69    378.46 o 
   5  23   5    25833.27    25966.57    548.22 o 
  -6  24   5      873.65     1045.32    183.69 o 
  -5  24   5     1612.55     2097.09    235.86 o 
  -4  24   5     5694.89     5403.95    284.87 o 
  -3  24   5   112996.50   109640.05   1276.98 o 
  -2  24   5    16636.57    16339.00    460.73 o 
  -1  24   5      391.38      892.99    182.74 o 
   0  24   5       92.94      205.45    100.12 o 
   1  24   5    48343.44    48431.54    728.27 o 
   2  24   5     2407.42     2584.90    209.12 o 
   3  24   5      310.29      313.48    113.39 o 
   4  24   5     3950.67     4285.74    259.14 o 
  -5  25   5     8273.31     8591.83    353.26 o 
  -4  25   5    23214.41    22879.66    561.21 o 
  -3  25   5      610.50     1866.43    256.63 o 
  -2  25   5    37483.51    35903.29    767.80 o 
  -1  25   5    13361.20    13708.28    453.56 o 
   0  25   5     4330.75     5215.63    264.08 o 
   1  25   5    25751.30    26426.22    603.00 o 
   2  25   5    37695.08    37740.30    734.34 o 
   3  25   5     7758.40     8138.10    350.19 o 
  -4  26   5    10552.34    10641.53    396.56 o 
  -3  26   5    58024.60    57107.12    943.52 o 
  -2  26   5      156.90      472.98    148.47 o 
  -1  26   5      668.61     1299.60    181.56 o 
   0  26   5    73647.83    73228.09   1006.34 o 
   1  26   5    25371.22    24982.04    594.22 o 
   2  26   5    29826.72    29998.76    659.42 o 
  -1  27   5   100458.99    97253.95   1082.15 o 
   0  27   5     5940.61     6383.14    320.65 o 
 -12   0   6    64165.73    65440.11   1104.52 o 
 -10   0   6   326494.72   335341.78   1991.41 o 
  -8   0   6    28542.83    27909.71    613.70 o 
  -6   0   6   628385.06   605298.75   3267.91 o 
  -4   0   6       31.59      182.47     34.84 o 
  -2   0   6    71998.48    69973.20    557.09 o 
   0   0   6    36114.09    35447.64    316.36 o 
   2   0   6   383223.97   383341.78   1582.90 o 
   4   0   6   147997.67   146968.53   1372.05 o 
   6   0   6   413142.31   402476.34   3311.92 o 
   8   0   6    53276.53    54468.78    901.69 o 
  10   0   6    23912.41    25172.59    738.91 o 
 -12   1   6   118159.28   119335.55   1414.56 o 
 -11   1   6    18671.52    19074.84    375.02 o 
 -10   1   6      665.41     1659.34    147.41 o 
  -9   1   6    43246.91    44559.07    567.95 o 
  -8   1   6   151057.30   150357.31   1018.14 o 
  -7   1   6    37600.03    37166.83    476.00 o 
  -6   1   6       92.78      822.94    171.61 o 
  -5   1   6     1417.26     1699.54     63.57 o 
  -4   1   6    16926.41    17204.04    177.85 o 
  -3   1   6     8216.37     8057.04    104.97 o 
  -2   1   6     2000.08     2003.56     53.77 o 
  -1   1   6    70907.23    70522.54    398.95 o 
   0   1   6    68477.03    65021.48    311.66 o 
   1   1   6    33288.50    32248.97    258.09 o 
   2   1   6     4775.95     4719.45    106.45 o 
   3   1   6     5559.74     5784.83    108.63 o 
   4   1   6   219986.13   211690.97   1462.51 o 
   5   1   6    14348.18    14400.78    274.10 o 
   6   1   6      314.76      904.76    107.32 o 
   7   1   6    43296.31    43372.50    602.13 o 
   8   1   6   107573.29   107814.80   1000.91 o 
   9   1   6    40205.43    40518.44    714.03 o 
  10   1   6     3034.02     3492.27    387.76 o 
 -12   2   6    58453.20    60383.75    787.63 o 
 -11   2   6     4266.72     4412.48    201.39 o 
 -10   2   6     3020.55     3317.90    168.61 o 
  -9   2   6     1990.70     2147.32    141.23 o 
  -8   2   6    16804.16    17122.53    342.56 o 
  -7   2   6      244.29      280.75     63.61 o 
  -6   2   6    87246.58    85329.77    549.77 o 
  -5   2   6     1197.02     1195.94     59.50 o 
  -4   2   6      732.11      826.10     49.03 o 
  -3   2   6     1431.32     1474.48     57.12 o 
  -2   2   6   255820.70   254779.05    958.30 o 
  -1   2   6     1022.31     1049.86     45.66 o 
   0   2   6   105841.77   104056.88    483.19 o 
   1   2   6       51.21       58.85     29.96 o 
   2   2   6   117303.81   118070.59    540.07 o 
   3   2   6     4556.46     4492.07     98.72 o 
   4   2   6   221331.94   219618.94   1216.63 o 
   5   2   6     8093.85     8036.80    170.52 o 
   6   2   6    82952.06    84309.67   1002.58 o 
   7   2   6     7023.87     7142.22    225.10 o 
   8   2   6    28629.56    28922.81    525.78 o 
   9   2   6    11785.67    12237.75    377.61 o 
  10   2   6    94747.76    95385.53   1054.98 o 
 -12   3   6        8.57      573.86    222.46 o 
 -11   3   6     5841.29     6033.24    231.35 o 
 -10   3   6       32.70       55.75     67.19 o 
  -9   3   6    14809.08    15170.67    334.56 o 
  -8   3   6     3743.73     3880.67    216.97 o 
  -7   3   6    15149.33    14740.01    331.54 o 
  -6   3   6       10.95       96.57     41.97 o 
  -5   3   6     1949.02     2075.99     85.17 o 
  -4   3   6     4875.87     4851.97    107.14 o 
  -3   3   6    27305.76    26983.21    250.20 o 
  -2   3   6       70.12      208.46     40.64 o 
  -1   3   6    60039.34    60136.42    308.74 o 
   0   3   6      197.74      283.89     42.59 o 
   1   3   6    81930.45    80070.66    653.22 o 
   2   3   6        0.62       25.39     36.51 o 
   3   3   6    23273.53    23667.72    241.33 o 
   4   3   6      503.09      561.98     62.48 o 
   5   3   6      202.11      376.03     71.90 o 
   6   3   6       99.51      209.18     99.09 o 
   7   3   6     3273.79     3253.33    159.26 o 
   8   3   6       17.42      143.25    100.80 o 
   9   3   6     5973.13     5776.68    241.29 o 
  10   3   6      204.27      893.97    180.25 o 
 -12   4   6    54144.41    54805.75    734.83 o 
 -11   4   6      132.98        0.00     92.10 o 
 -10   4   6        3.02        0.00     75.27 o 
  -9   4   6      555.17      415.88     65.53 o 
  -8   4   6    17936.88    17606.90    380.17 o 
  -7   4   6      105.49       94.74     60.56 o 
  -6   4   6    85897.62    83772.23    681.32 o 
  -5   4   6     1384.84     1308.93     66.13 o 
  -4   4   6      768.36      739.20     47.67 o 
  -3   4   6      174.29      155.17     33.58 o 
  -2   4   6   209788.92   213342.50   1038.43 o 
  -1   4   6      743.03      827.32     46.56 o 
   0   4   6    91664.55    92603.33    386.56 o 
   1   4   6      348.09      363.29     40.48 o 
   2   4   6    73249.63    74170.13    451.67 o 
   3   4   6      221.74      268.91     41.50 o 
   4   4   6   210939.83   211274.67   1106.97 o 
   5   4   6        0.21        0.00     42.57 o 
   6   4   6    42106.23    42150.55    530.55 o 
   7   4   6      222.74      182.99     70.18 o 
   8   4   6    40570.99    40920.88    578.33 o 
   9   4   6      117.91       78.18     92.68 o 
  10   4   6    52656.01    54372.57    700.61 o 
 -12   5   6     1470.27     1588.16    156.58 o 
 -11   5   6     7362.57     7107.23    253.15 o 
 -10   5   6       82.29       42.36     73.38 o 
  -9   5   6    15037.78    15136.45    369.74 o 
  -8   5   6     4860.37     4632.81    180.88 o 
  -7   5   6    15866.17    15488.29    308.38 o 
  -6   5   6       25.19      144.73     61.16 o 
  -5   5   6      461.61      443.71     45.83 o 
  -4   5   6     1188.75     1534.86    113.33 o 
  -3   5   6    26768.72    27121.31    311.62 o 
  -2   5   6      342.20      592.94     52.83 o 
  -1   5   6    62234.18    62170.44    367.72 o 
   0   5   6     3976.66     3982.34     85.66 o 
   1   5   6    78161.89    78412.64    599.56 o 
   2   5   6      827.63      788.87     57.69 o 
   3   5   6    17406.69    17548.67    216.72 o 
   4   5   6    13054.66    12816.38    197.74 o 
   5   5   6        6.23        4.37     44.73 o 
   6   5   6      775.07      652.27     82.16 o 
   7   5   6     6628.72     6391.00    223.99 o 
   8   5   6     3736.37     4218.65    316.78 o 
   9   5   6     9054.63     8612.06    288.46 o 
  10   5   6      457.90      918.32    169.88 o 
 -12   6   6    50626.28    51703.44    719.83 o 
 -11   6   6      132.56      151.07     85.46 o 
 -10   6   6      577.15      711.43     88.31 o 
  -9   6   6     3346.77     3309.81    164.21 o 
  -8   6   6    15075.44    15091.63    319.34 o 
  -7   6   6      595.21      695.46     78.32 o 
  -6   6   6   138473.42   133575.69   1038.45 o 
  -5   6   6     5242.58     5280.20    126.96 o 
  -4   6   6      808.94      752.87     68.70 o 
  -3   6   6     3408.80     3424.44    120.24 o 
  -2   6   6   231718.16   231609.69   1463.41 o 
  -1   6   6     3521.33     3719.10     97.54 o 
   0   6   6    89116.33    88671.67    553.67 o 
   1   6   6      542.54      621.43     41.48 o 
   2   6   6    39664.13    39698.40    339.62 o 
   3   6   6     4040.47     3949.08    114.31 o 
   4   6   6   188342.56   188554.56    880.36 o 
   5   6   6     3616.00     3578.42    136.84 o 
   6   6   6    21780.82    21742.06    342.18 o 
   7   6   6     6439.55     6323.20    228.06 o 
   8   6   6    24668.85    24816.48    598.75 o 
   9   6   6     7428.99     7976.09    319.05 o 
  10   6   6    59750.29    59717.33    750.21 o 
 -12   7   6    58511.63    60179.12    932.39 o 
 -11   7   6    20491.08    20793.40    515.38 o 
 -10   7   6     1240.24     2565.91    309.49 o 
  -9   7   6    16472.65    16604.79    349.43 o 
  -8   7   6    62469.04    61893.57    640.48 o 
  -7   7   6    24581.31    24843.77    392.47 o 
  -6   7   6      475.98     2030.48    185.22 o 
  -5   7   6     3432.56     3402.73    124.81 o 
  -4   7   6     5236.71     5114.86    172.47 o 
  -3   7   6    26478.99    26520.33    333.58 o 
  -2   7   6     4039.26     4071.07    110.28 o 
  -1   7   6    89769.34    89527.70    461.52 o 
   0   7   6    55334.01    56753.07    471.69 o 
   1   7   6    71246.06    71559.68    399.02 o 
   2   7   6     9915.58     9765.02    174.00 o 
   3   7   6     3011.69     3030.58     96.68 o 
   4   7   6   152526.70   153968.25    858.55 o 
   5   7   6     3067.98     2804.84    129.12 o 
   6   7   6     1350.78     1682.80    120.66 o 
   7   7   6    54994.59    54563.41    661.17 o 
   8   7   6    81939.16    81935.63    916.96 o 
   9   7   6    35208.70    35242.71    585.25 o 
  10   7   6     2111.45     2365.97    197.94 o 
 -12   8   6    53557.22    55486.52    747.17 o 
 -11   8   6      375.68      806.06    140.18 o 
 -10   8   6   287387.63   290640.25   4452.54 o 
  -9   8   6       88.54      369.90     83.44 o 
  -8   8   6    23801.79    23252.98    395.49 o 
  -7   8   6     2056.62     2157.58    125.80 o 
  -6   8   6   522845.41   517795.38   3321.91 o 
  -5   8   6     9210.51     8996.09    242.70 o 
  -4   8   6       97.00      263.28     63.65 o 
  -3   8   6     3608.02     3621.97    123.90 o 
  -2   8   6    92785.81    93003.65    578.11 o 
  -1   8   6    22348.13    22421.85    237.47 o 
   0   8   6    24478.65    24586.49    239.77 o 
   1   8   6       13.68       87.57     39.73 o 
   2   8   6   199722.02   201597.48   1811.17 o 
   3   8   6    12300.87    12638.21    224.21 o 
   4   8   6   104284.75   105283.97    715.85 o 
   5   8   6     5138.00     4917.73    158.65 o 
   6   8   6   257043.52   253213.14   1376.80 o 
   7   8   6     1351.64     1592.88    161.87 o 
   8   8   6    36733.07    38503.14    674.05 o 
   9   8   6     9393.36     9850.79    341.17 o 
  10   8   6    11547.91    12215.38    357.17 o 
 -12   9   6   111831.92   112087.30   1654.20 o 
 -11   9   6     6846.72     7139.75    311.62 o 
 -10   9   6      490.40     1105.87    229.42 o 
  -9   9   6    63570.37    64285.02   1157.46 o 
  -8   9   6   155263.11   155124.17   1911.59 o 
  -7   9   6    26300.16    26609.87    403.83 o 
  -6   9   6      245.47      821.80    138.27 o 
  -5   9   6    23675.56    24050.05    429.98 o 
  -4   9   6     7683.62     7462.09    233.71 o 
  -3   9   6      626.78      860.26     63.94 o 
  -2   9   6       70.62      202.02     46.73 o 
  -1   9   6    19502.55    19571.94    231.01 o 
   0   9   6   142187.41   143094.06   1273.08 o 
   1   9   6     3540.08     3766.69    112.95 o 
   2   9   6     1676.24     1838.60    136.99 o 
   3   9   6     4799.75     4928.69    147.09 o 
   4   9   6   307422.75   306364.50   1201.12 o 
   5   9   6    26094.96    25732.96    363.06 o 
   6   9   6        0.32      535.50    207.64 o 
   7   9   6    17777.67    17407.34    345.68 o 
   8   9   6   149800.67   148477.80   1177.83 o 
   9   9   6    27265.55    27902.38    590.83 o 
  10   9   6     4523.13     4817.98    304.76 o 
 -11  10   6    15163.25    14611.01    489.56 o 
 -10  10   6    25673.67    25329.95    617.79 o 
  -9  10   6     1819.99     2223.99    202.35 o 
  -8  10   6    12765.53    12809.63    295.02 o 
  -7  10   6     4029.84     4033.14    230.41 o 
  -6  10   6    15740.42    15856.65    374.94 o 
  -5  10   6     3943.71     3922.83    185.29 o 
  -4  10   6     1695.28     1650.93    117.10 o 
  -3  10   6       19.36       85.91     41.64 o 
  -2  10   6   132302.44   131590.58    772.96 o 
  -1  10   6    12421.68    12416.71    189.38 o 
   0  10   6    77235.77    76068.78    561.27 o 
   1  10   6     1724.60     1781.16     91.20 o 
   2  10   6   117740.89   117747.81    855.35 o 
   3  10   6    14344.05    14072.11    268.51 o 
   4  10   6   155868.22   155370.42    883.37 o 
   5  10   6     6270.18     6196.93    190.26 o 
   6  10   6    99967.47   100485.59    807.19 o 
   7  10   6     8950.79     8682.54    250.99 o 
   8  10   6    21330.96    21150.89    508.29 o 
   9  10   6     5360.52     5982.74    283.35 o 
 -11  11   6     4279.31     4025.55    262.80 o 
 -10  11   6      569.56      545.80    128.99 o 
  -9  11   6     4716.09     4770.11    268.80 o 
  -8  11   6     1725.15     1741.52    168.19 o 
  -7  11   6    12148.01    12541.85    349.84 o 
  -6  11   6      689.91      710.52     98.38 o 
  -5  11   6      189.50      108.44     69.44 o 
  -4  11   6     5149.73     5199.68    177.99 o 
  -3  11   6    12034.64    11867.79    206.90 o 
  -2  11   6       32.74      269.69     49.98 o 
  -1  11   6    36605.07    36523.71    320.23 o 
   0  11   6     5047.88     5256.00    131.30 o 
   1  11   6    52877.10    52355.62    409.88 o 
   2  11   6      387.96      380.90     63.09 o 
   3  11   6    15283.12    15335.10    286.74 o 
   4  11   6     5191.94     5366.08    198.06 o 
   5  11   6     1107.12     1186.23     95.12 o 
   6  11   6      187.23      161.66     74.50 o 
   7  11   6      753.59      588.29    118.38 o 
   8  11   6     4098.63     4062.91    217.44 o 
   9  11   6     2706.92     2596.88    175.00 o 
 -11  12   6      633.79      381.84    124.45 o 
 -10  12   6      129.68       63.88     99.82 o 
  -9  12   6     3495.60     3199.25    222.42 o 
  -8  12   6     9919.23     9641.00    368.66 o 
  -7  12   6      655.10      614.60     92.77 o 
  -6  12   6    57378.84    59234.40    773.64 o 
  -5  12   6     8396.71     8378.20    280.04 o 
  -4  12   6      152.08      149.07     60.04 o 
  -3  12   6     1007.54     1047.37     67.61 o 
  -2  12   6   114052.85   112798.24    600.02 o 
  -1  12   6     3410.06     3500.57    105.96 o 
   0  12   6    50193.55    50107.96    485.86 o 
   1  12   6      561.72      618.66     72.12 o 
   2  12   6    27514.46    27205.42    458.71 o 
   3  12   6      786.53      748.07     79.56 o 
   4  12   6   129275.56   129125.14    917.80 o 
   5  12   6      218.25      254.00     78.50 o 
   6  12   6    17082.07    16947.96    353.06 o 
   7  12   6     1394.64     1063.40    102.94 o 
   8  12   6    27146.49    26490.52    492.32 o 
   9  12   6      372.18      381.60    109.08 o 
 -11  13   6     6795.00     6794.85    328.67 o 
 -10  13   6      434.64      250.67     96.23 o 
  -9  13   6     6929.90     6692.66    325.83 o 
  -8  13   6     4041.11     3805.16    239.62 o 
  -7  13   6    11134.30    10848.98    343.89 o 
  -6  13   6      285.95      530.92    110.27 o 
  -5  13   6      242.30      215.05     77.03 o 
  -4  13   6     1177.40     1287.22     97.90 o 
  -3  13   6    14501.62    14086.30    278.67 o 
  -2  13   6     1110.40     1077.77     70.38 o 
  -1  13   6    44197.59    43515.40    386.68 o 
   0  13   6     7394.31     7520.86    162.94 o 
   1  13   6    43136.68    43551.92    379.05 o 
   2  13   6     2199.47     2101.21    106.33 o 
   3  13   6     9189.44     9093.53    232.03 o 
   4  13   6    25236.93    25475.42    424.54 o 
   5  13   6       10.03       20.55     70.31 o 
   6  13   6     1196.36     1097.86    125.00 o 
   7  13   6     7188.55     7406.51    268.97 o 
   8  13   6     9319.35     9054.10    299.02 o 
   9  13   6     7133.10     7066.19    280.14 o 
 -10  14   6     6120.97     5889.70    330.66 o 
  -9  14   6     2470.56     2393.96    208.97 o 
  -8  14   6     7905.61     7776.05    346.71 o 
  -7  14   6      887.26      900.53    114.53 o 
  -6  14   6    99400.74   101339.92   1023.13 o 
  -5  14   6     9579.06     9582.56    261.27 o 
  -4  14   6      160.03      203.86     58.94 o 
  -3  14   6     1599.95     1616.09    104.85 o 
  -2  14   6    98439.57    98491.24    967.59 o 
  -1  14   6     7731.96     7941.08    220.72 o 
   0  14   6    41735.41    41490.95    380.15 o 
   1  14   6      685.82      744.74     59.52 o 
   2  14   6     2941.96     2938.29    129.97 o 
   3  14   6     4538.13     4698.45    161.20 o 
   4  14   6    96521.81    95181.66    756.77 o 
   5  14   6      533.72      391.18     78.68 o 
   6  14   6      767.40      774.11    106.96 o 
   7  14   6     4333.37     4252.28    216.53 o 
   8  14   6    12862.14    13554.26    401.88 o 
   9  14   6     1643.62     2024.38    195.09 o 
 -10  15   6     1990.72     3418.30    400.20 o 
  -9  15   6     4245.64     4519.17    284.88 o 
  -8  15   6    11685.23    12071.40    443.31 o 
  -7  15   6    12170.61    12251.92    381.73 o 
  -6  15   6      579.68     2041.28    279.10 o 
  -5  15   6     5730.41     5558.52    259.24 o 
  -4  15   6      290.69      536.72    100.07 o 
  -3  15   6    18180.98    18242.54    341.51 o 
  -2  15   6     5449.25     5340.23    210.67 o 
  -1  15   6    55830.18    54740.76    581.97 o 
   0  15   6    19082.72    18885.51    286.59 o 
   1  15   6    44311.90    44263.26    388.26 o 
   2  15   6     9733.00     9303.96    224.40 o 
   3  15   6     1835.42     1844.02    111.70 o 
   4  15   6    53175.09    53336.10    604.13 o 
   5  15   6      683.55      718.32     95.27 o 
   6  15   6     1578.83     2240.14    204.79 o 
   7  15   6    36428.71    37137.41    582.16 o 
   8  15   6    32457.82    33620.08    571.50 o 
 -10  16   6   142140.83   142686.08   1624.54 o 
  -9  16   6      165.85      582.53    164.69 o 
  -8  16   6    15551.96    16508.66    468.41 o 
  -7  16   6    10855.94    11198.36    373.87 o 
  -6  16   6   225071.50   226666.67   1753.92 o 
  -5  16   6    18991.69    18274.70    458.14 o 
  -4  16   6        2.94      208.25    117.40 o 
  -3  16   6    15572.70    15345.02    444.60 o 
  -2  16   6    31956.65    32123.57    591.28 o 
  -1  16   6    48773.83    48809.75    534.52 o 
   0  16   6     6455.11     7056.20    188.94 o 
   1  16   6       10.58      119.66     54.54 o 
   2  16   6    91564.10    91890.81    695.95 o 
   3  16   6    31122.88    30353.86    413.01 o 
   4  16   6    33929.21    35097.98    489.99 o 
   5  16   6    12020.69    11814.96    289.16 o 
   6  16   6   122962.65   122026.28   1110.37 o 
   7  16   6     3895.72     3763.94    207.25 o 
   8  16   6    13246.25    14852.12    437.29 o 
  -9  17   6    46469.60    45996.42    907.11 o 
  -8  17   6   133197.66   137737.48   1520.17 o 
  -7  17   6    16218.98    17066.65    470.51 o 
  -6  17   6      239.36      398.80    125.76 o 
  -5  17   6    30419.87    30706.63    602.56 o 
  -4  17   6    14634.60    15198.11    423.71 o 
  -3  17   6     6456.34     6108.74    274.79 o 
  -2  17   6        0.65      179.14    104.72 o 
  -1  17   6     2263.70     2418.09    140.51 o 
   0  17   6    71285.98    70995.01    755.46 o 
   1  17   6     6154.54     6139.93    174.98 o 
   2  17   6     1496.07     1821.58    167.25 o 
   3  17   6     4405.06     4674.78    195.10 o 
   4  17   6   188689.14   186653.05   2083.95 o 
   5  17   6    32498.07    32421.11    484.47 o 
   6  17   6      115.87     1163.65    275.75 o 
   7  17   6      582.81      802.54    131.86 o 
   8  17   6    94715.20    94587.41   1444.88 o 
  -9  18   6        0.09      259.82    135.80 o 
  -8  18   6     3093.03     3657.77    256.97 o 
  -7  18   6    16497.49    16844.70    475.52 o 
  -6  18   6     1470.80     1978.10    204.83 o 
  -5  18   6     1211.04     1203.18    145.94 o 
  -4  18   6      206.10      255.53    102.94 o 
  -3  18   6     8400.35     8637.71    335.68 o 
  -2  18   6    82219.82    82092.73    862.84 o 
  -1  18   6    13864.83    13743.12    310.13 o 
   0  18   6    25924.26    26030.23    371.56 o 
   1  18   6     8182.99     7945.22    204.70 o 
   2  18   6   113456.27   112604.90   1223.81 o 
   3  18   6    19032.27    18860.86    413.81 o 
   4  18   6    57816.26    58214.66    725.91 o 
   5  18   6     4390.28     4320.93    209.70 o 
   6  18   6   103511.23   103308.37   1233.41 o 
   7  18   6     6074.78     5630.32    278.26 o 
  -9  19   6        3.94        0.00    126.13 o 
  -8  19   6      536.49      790.09    137.51 o 
  -7  19   6      910.06      756.03    131.44 o 
  -6  19   6      387.69      409.40    114.66 o 
  -5  19   6      292.25      244.07    115.56 o 
  -4  19   6        0.13      224.42    239.30 o 
  -3  19   6    18220.60    18073.68    529.60 o 
  -2  19   6     1907.74     2202.88    174.75 o 
  -1  19   6    10800.68    11123.71    314.78 o 
   0  19   6     4042.72     3887.04    157.09 o 
   1  19   6    48858.06    48738.63    501.89 o 
   2  19   6     5065.43     4950.61    206.08 o 
   3  19   6     2415.46     2538.84    169.76 o 
   4  19   6    12791.61    13265.37    363.69 o 
   5  19   6     7443.00     7551.96    258.72 o 
   6  19   6     3723.17     3977.06    239.95 o 
   7  19   6     1290.58     1275.34    148.87 o 
  -8  20   6     4745.63     4346.15    268.69 o 
  -7  20   6      426.18      237.81    106.59 o 
  -6  20   6    18415.64    18434.10    508.89 o 
  -5  20   6     6237.57     5850.41    287.29 o 
  -4  20   6      436.77      291.40    103.23 o 
  -3  20   6      531.36      711.94    121.06 o 
  -2  20   6    31268.78    32278.05    602.50 o 
  -1  20   6     1615.42     1535.58    129.80 o 
   0  20   6    28871.19    27574.50    405.78 o 
   1  20   6       28.87       40.77     77.30 o 
   2  20   6     4692.71     4711.94    223.40 o 
   3  20   6      193.02      148.67     95.04 o 
   4  20   6    65134.53    63859.46    791.48 o 
   5  20   6     1301.69     1185.57    118.77 o 
   6  20   6     2469.01     2289.58    195.75 o 
  -8  21   6     1125.64      715.99    187.91 o 
  -7  21   6     6389.90     5866.66    309.52 o 
  -6  21   6      398.03      477.62    137.03 o 
  -5  21   6      722.86      509.28    119.02 o 
  -4  21   6      579.17      539.15    128.58 o 
  -3  21   6     5437.10     5254.68    252.99 o 
  -2  21   6      911.49      879.20    136.24 o 
  -1  21   6    19861.27    19452.47    431.53 o 
   0  21   6     3843.43     3903.54    282.24 o 
   1  21   6    16115.72    16200.09    378.13 o 
   2  21   6      743.55      822.00    111.72 o 
   3  21   6     3357.17     3202.24    192.89 o 
   4  21   6    17121.92    17329.90    403.25 o 
   5  21   6       56.57        0.00    101.05 o 
   6  21   6      170.74      193.99    111.38 o 
  -7  22   6       28.98        0.00    127.61 o 
  -6  22   6    42067.34    41921.43    985.23 o 
  -5  22   6     7353.60     6844.72    326.29 o 
  -4  22   6      445.33       22.98    115.84 o 
  -3  22   6       69.36       80.05    100.91 o 
  -2  22   6    24174.78    23076.51    542.01 o 
  -1  22   6     6908.22     7111.11    289.97 o 
   0  22   6    12278.46    12218.97    357.07 o 
   1  22   6      360.59      219.57     95.70 o 
   2  22   6      739.40      550.87    112.66 o 
   3  22   6     4395.82     4903.67    224.99 o 
   4  22   6    25463.58    25493.94    493.43 o 
   5  22   6       55.24        0.00     97.95 o 
  -6  23   6      975.91     1485.73    210.14 o 
  -5  23   6     3203.23     3051.66    238.46 o 
  -4  23   6      145.23        0.00    129.98 o 
  -3  23   6     3894.52     3495.64    243.36 o 
  -2  23   6     2360.90     2233.64    180.23 o 
  -1  23   6    17261.56    16987.47    480.46 o 
   0  23   6     2066.13     2170.84    166.86 o 
   1  23   6    12928.91    12716.64    409.36 o 
   2  23   6     4546.53     4551.86    229.32 o 
   3  23   6      236.24      429.85    127.39 o 
   4  23   6     7316.37     6793.66    297.26 o 
  -5  24   6    15500.87    15554.33    515.24 o 
  -4  24   6        9.30      253.02    133.90 o 
  -3  24   6    17378.52    16890.90    479.65 o 
  -2  24   6     6187.07     6624.00    285.56 o 
  -1  24   6    35343.86    34667.11    622.59 o 
   0  24   6       36.49      192.35    109.62 o 
   1  24   6       38.42      142.91     95.40 o 
   2  24   6    29332.06    28866.96    568.15 o 
   3  24   6    24559.25    24202.63    593.18 o 
  -4  25   6     5939.11     5958.81    299.93 o 
  -3  25   6    17312.27    16857.85    494.14 o 
  -2  25   6       34.39      200.83    125.55 o 
  -1  25   6     1147.95     1880.04    181.43 o 
   0  25   6    32221.04    31274.14    558.39 o 
   1  25   6    25092.58    25570.93    611.87 o 
   2  25   6     1789.90     1936.27    210.54 o 
  -2  26   6    20997.59    20612.19    554.80 o 
  -1  26   6    20887.96    20435.52    554.53 o 
   0  26   6     7053.89     7125.06    338.84 o 
 -11   0   7    13582.23    14212.40    511.21 o 
  -9   0   7    35728.87    36923.29    752.88 o 
  -7   0   7     3025.73     3481.94    283.15 o 
  -5   0   7   287576.00   280174.94   2664.43 o 
  -3   0   7     3376.43     3523.90    109.34 o 
  -1   0   7   536712.69   528918.81   2920.03 o 
   1   0   7     1387.20     1511.60    126.05 o 
   3   0   7   211270.50   208624.61   1167.35 o 
   5   0   7    23305.25    23236.94    461.48 o 
   7   0   7      263.66      429.79    105.48 o 
   9   0   7    20703.93    20171.74    758.85 o 
 -12   1   7     3268.96     3312.92    190.72 o 
 -11   1   7     1242.14     1525.82    133.99 o 
 -10   1   7       71.33      120.50     64.90 o 
  -9   1   7      314.58      396.92     80.66 o 
  -8   1   7      189.87      235.54     65.38 o 
  -7   1   7   132521.69   135104.25   1315.20 o 
  -6   1   7     8635.21     8625.32    180.11 o 
  -5   1   7      133.42      268.02     46.90 o 
  -4   1   7     2042.00     2104.74     58.58 o 
  -3   1   7   388277.81   379259.94   1293.17 o 
  -2   1   7     2284.48     2269.04     62.80 o 
  -1   1   7       17.87      130.85     29.71 o 
   0   1   7      253.60      269.37     29.82 o 
   1   1   7   252028.11   244815.09   1499.80 o 
   2   1   7      166.38      181.34     36.85 o 
   3   1   7     3216.50     3061.75     86.88 o 
   4   1   7     1103.04     1014.79     59.66 o 
   5   1   7    25433.23    24781.36    359.37 o 
   6   1   7      403.26      499.13     73.52 o 
   7   1   7    11493.45    11510.00    327.61 o 
   8   1   7       42.44      101.83     81.48 o 
   9   1   7    11013.98    10849.94    515.15 o 
  10   1   7      479.33      448.95    109.56 o 
 -12   2   7     1955.08     1897.91    137.55 o 
 -11   2   7     2177.98     2116.78    144.68 o 
 -10   2   7     1107.55     1110.32    108.60 o 
  -9   2   7      228.69      320.47     82.72 o 
  -8   2   7     1079.91     1210.28     98.91 o 
  -7   2   7     1755.21     2063.40    124.56 o 
  -6   2   7     1535.40     1612.87     83.80 o 
  -5   2   7    58204.93    58557.18    567.03 o 
  -4   2   7     2416.41     2424.19     78.32 o 
  -3   2   7     2128.92     2301.53     81.87 o 
  -2   2   7     1513.31     1546.66     61.21 o 
  -1   2   7   133780.53   134019.66    703.72 o 
   0   2   7     2620.74     2616.47     67.73 o 
   1   2   7     3603.55     3578.89     87.76 o 
   2   2   7     9435.91     9294.19    162.57 o 
   3   2   7    31569.94    31982.79    270.59 o 
   4   2   7      215.79      235.44     38.78 o 
   5   2   7     5338.88     5178.99    222.37 o 
   6   2   7     3331.03     3419.29    157.78 o 
   7   2   7       44.17      254.33     81.46 o 
   8   2   7      929.34     1027.17    116.34 o 
   9   2   7     8137.53     8259.25    354.01 o 
  10   2   7      154.07       18.61     83.86 o 
 -12   3   7     1602.56     1493.91    129.94 o 
 -11   3   7      159.49        0.00     87.95 o 
 -10   3   7      252.18      114.37     64.29 o 
  -9   3   7      399.48      371.70     67.04 o 
  -8   3   7     8886.80     9221.02    240.57 o 
  -7   3   7     2156.69     2231.76    130.84 o 
  -6   3   7     4431.69     4465.99    116.22 o 
  -5   3   7       20.24      133.20     41.07 o 
  -4   3   7     7170.07     6976.71    130.03 o 
  -3   3   7     9958.97    10158.30    163.72 o 
  -2   3   7        9.30       83.10     35.06 o 
  -1   3   7     1035.58     1166.80     74.47 o 
   0   3   7     4708.20     4721.95    105.65 o 
   1   3   7     4284.48     4375.41    104.97 o 
   2   3   7     3220.95     3047.91     99.76 o 
   3   3   7     2795.01     2790.95    109.78 o 
   4   3   7     6199.59     5963.98    129.66 o 
   5   3   7      163.54      175.34     57.36 o 
   6   3   7      165.68      187.28     65.54 o 
   7   3   7      415.35      327.85     75.08 o 
   8   3   7      561.88      378.58    104.33 o 
   9   3   7       36.58       56.78    113.61 o 
  10   3   7       54.82       53.54    109.79 o 
 -12   4   7      467.40       70.06     85.90 o 
 -11   4   7     2819.15     2595.21    161.87 o 
 -10   4   7      343.54      128.09     61.98 o 
  -9   4   7     6070.90     6083.60    202.85 o 
  -8   4   7      253.30      241.86     67.35 o 
  -7   4   7     1413.78     1439.02    102.07 o 
  -6   4   7        3.56       23.21     40.89 o 
  -5   4   7    23540.51    23408.75    252.70 o 
  -4   4   7     1111.56     1135.43     57.36 o 
  -3   4   7     2344.68     2198.17     83.98 o 
  -2   4   7     1540.75     1493.15     68.38 o 
  -1   4   7    81655.72    80348.16    615.47 o 
   0   4   7     1573.86     1575.75     65.45 o 
   1   4   7      854.44      756.41     52.71 o 
   2   4   7       43.06       16.02     40.20 o 
   3   4   7    18863.58    19017.78    236.69 o 
   4   4   7      287.51      278.81     37.80 o 
   5   4   7      288.79      221.12     55.23 o 
   6   4   7     1201.40     1217.52    102.45 o 
   7   4   7       38.96        0.00     69.52 o 
   8   4   7     1139.87     1028.93    116.61 o 
   9   4   7     1663.61     1610.07    139.91 o 
  10   4   7      142.67       71.42     89.10 o 
 -12   5   7     2028.58     2022.57    162.68 o 
 -11   5   7     3494.21     3111.03    158.71 o 
 -10   5   7      249.36      156.49     64.15 o 
  -9   5   7      716.39      637.08     76.38 o 
  -8   5   7     5165.31     5155.68    195.01 o 
  -7   5   7     2135.02     2200.10    127.05 o 
  -6   5   7     3483.89     3368.27    115.64 o 
  -5   5   7       17.42        0.00     35.41 o 
  -4   5   7     6110.49     6093.79    132.17 o 
  -3   5   7     1351.31     1391.30     78.26 o 
  -2   5   7      128.21      169.12     36.24 o 
  -1   5   7     2333.46     2358.66     82.11 o 
   0   5   7     1238.22     1324.09     64.84 o 
   1   5   7    10325.09    10298.70    164.36 o 
   2   5   7     3180.12     3170.94    106.65 o 
   3   5   7     7109.07     7084.63    149.30 o 
   4   5   7     2008.88     1996.83    111.50 o 
   5   5   7      801.06      677.77     83.96 o 
   6   5   7      127.90       96.21     69.82 o 
   7   5   7     1846.43     1912.03    136.40 o 
   8   5   7      207.38      180.45     85.62 o 
   9   5   7     4404.74     4023.30    208.89 o 
 -12   6   7     2113.78     2335.96    179.27 o 
 -11   6   7     1827.77     1887.50    142.31 o 
 -10   6   7        7.25        0.00     67.26 o 
  -9   6   7       71.37       77.51     64.81 o 
  -8   6   7     1649.60     1564.05    116.80 o 
  -7   6   7     1445.47     1422.42    105.73 o 
  -6   6   7      641.26      561.06     63.11 o 
  -5   6   7    20325.67    19809.88    242.99 o 
  -4   6   7      722.36      711.59     67.89 o 
  -3   6   7     1756.03     2000.31     93.41 o 
  -2   6   7      581.53      655.02     53.53 o 
  -1   6   7    34664.54    34183.32    296.95 o 
   0   6   7     1348.30     1413.02     64.96 o 
   1   6   7     1374.29     1405.73     72.28 o 
   2   6   7     4658.46     4660.97    129.70 o 
   3   6   7     7462.17     7605.69    156.69 o 
   4   6   7     1951.67     1868.13    114.16 o 
   5   6   7     2115.91     1946.12    131.48 o 
   6   6   7    12049.85    11625.05    301.61 o 
   7   6   7      597.31      903.23    136.21 o 
   8   6   7     2873.67     3008.28    181.65 o 
   9   6   7     4766.17     4483.58    226.77 o 
 -12   7   7     7895.96     7770.03    303.99 o 
 -11   7   7      406.57      638.51    123.16 o 
 -10   7   7      240.13      315.65     73.43 o 
  -9   7   7     3390.11     3251.54    168.47 o 
  -8   7   7      284.70      260.59     69.93 o 
  -7   7   7    21086.24    21457.94    380.98 o 
  -6   7   7     1150.25     1098.31     87.59 o 
  -5   7   7       78.30      314.07     74.36 o 
  -4   7   7     3789.62     3896.95    142.79 o 
  -3   7   7   116163.44   116400.44    996.91 o 
  -2   7   7       68.72      179.18     40.56 o 
  -1   7   7     5659.15     6167.73    135.88 o 
   0   7   7     8350.56     8325.53    151.17 o 
   1   7   7   140825.77   137801.63   1153.70 o 
   2   7   7        0.20       17.61     39.86 o 
   3   7   7    40877.55    40749.99    362.54 o 
   4   7   7    12853.36    12396.64    239.17 o 
   5   7   7    17295.88    17066.75    312.09 o 
   6   7   7     2814.80     2686.17    154.21 o 
   7   7   7    34586.60    33918.27    541.96 o 
   8   7   7     2386.80     2281.29    163.14 o 
   9   7   7    15977.07    16900.68    503.23 o 
 -11   8   7    11470.81    11889.00    441.86 o 
 -10   8   7     9412.66     9605.50    529.91 o 
  -9   8   7    44795.18    44628.93    776.36 o 
  -8   8   7    16238.69    15871.77    343.68 o 
  -7   8   7     1741.04     1948.09    131.74 o 
  -6   8   7     1398.25     1575.11    137.90 o 
  -5   8   7   261916.78   265184.03   1544.81 o 
  -4   8   7     2977.45     3035.32    134.11 o 
  -3   8   7     3403.23     3820.64    122.42 o 
  -2   8   7    10746.71    10985.35    185.58 o 
  -1   8   7   406921.66   404919.16   1585.64 o 
   0   8   7     3164.07     3073.99     95.34 o 
   1   8   7     1155.98     1462.35    120.93 o 
   2   8   7    14761.83    14877.12    262.41 o 
   3   8   7   159187.27   158987.95    823.18 o 
   4   8   7     1958.78     2064.62    110.03 o 
   5   8   7    19633.63    19070.90    341.54 o 
   6   8   7      463.01      586.29     95.39 o 
   7   8   7      154.25      532.11    118.37 o 
   8   8   7      546.24      746.02    120.55 o 
   9   8   7    16546.04    16604.34    424.06 o 
 -11   9   7      473.52      805.08    156.33 o 
 -10   9   7     3376.63     3712.54    253.03 o 
  -9   9   7      323.70      403.41     96.60 o 
  -8   9   7     3722.96     3604.80    167.88 o 
  -7   9   7   187605.48   191018.58   1701.72 o 
  -6   9   7    24649.42    24660.70    471.50 o 
  -5   9   7      281.96      496.17    101.88 o 
  -4   9   7       89.10      158.57     58.31 o 
  -3   9   7   503184.78   499773.81   2451.58 o 
  -2   9   7     9473.70     9483.98    175.52 o 
  -1   9   7     7847.68     7922.62    158.67 o 
   0   9   7     6812.21     6796.77    140.16 o 
   1   9   7   281074.03   277575.41   1003.75 o 
   2   9   7       56.51       47.61     60.06 o 
   3   9   7     7167.42     7702.99    195.08 o 
   4   9   7     1989.80     2033.11    115.51 o 
   5   9   7    24548.40    24592.64    395.34 o 
   6   9   7     2842.76     3061.33    169.66 o 
   7   9   7     1921.90     1966.76    153.13 o 
   8   9   7      186.02      244.83    117.77 o 
   9   9   7     4022.04     4514.31    274.09 o 
 -11  10   7     1584.12     1538.94    182.46 o 
 -10  10   7     2159.89     2470.70    206.78 o 
  -9  10   7      502.20      507.48    121.24 o 
  -8  10   7      465.03      522.71    149.37 o 
  -7  10   7     1386.38     2433.61    191.73 o 
  -6  10   7      849.96      960.92    118.82 o 
  -5  10   7   110135.30   110575.35   1388.12 o 
  -4  10   7    12188.45    12765.00    226.73 o 
  -3  10   7     1123.60     1767.31    105.83 o 
  -2  10   7    11262.78    11422.17    194.92 o 
  -1  10   7   211310.70   213286.83    944.33 o 
   0  10   7    14481.37    14960.34    208.85 o 
   1  10   7     1256.73     1351.12     83.76 o 
   2  10   7     7092.83     7203.29    216.61 o 
   3  10   7    51633.02    52358.21    536.44 o 
   4  10   7      419.52      483.02     69.66 o 
   5  10   7     2203.91     2027.32    142.27 o 
   6  10   7     1129.24     1052.16    112.78 o 
   7  10   7      357.17      419.25    100.28 o 
   8  10   7    11351.98    11517.76    349.18 o 
   9  10   7     4171.53     4473.53    241.58 o 
 -11  11   7     1210.34     1065.40    158.77 o 
 -10  11   7     2106.77     1949.37    191.02 o 
  -9  11   7     2447.08     2386.25    200.93 o 
  -8  11   7     8819.14     8608.38    351.61 o 
  -7  11   7    12123.12    12293.35    387.35 o 
  -6  11   7       95.79      111.55     78.97 o 
  -5  11   7        1.12      259.27     89.95 o 
  -4  11   7    10040.52    10055.20    203.52 o 
  -3  11   7    15162.46    15432.55    240.30 o 
  -2  11   7     3536.52     3519.84    114.05 o 
  -1  11   7     8503.00     8973.46    172.21 o 
   0  11   7      487.69      385.14     46.96 o 
   1  11   7      236.00      296.40     57.92 o 
   2  11   7     5275.62     5265.00    184.53 o 
   3  11   7    31081.84    31167.82    423.39 o 
   4  11   7     2433.27     2208.04    130.63 o 
   5  11   7       76.29      174.66     66.54 o 
   6  11   7        2.67        0.00     72.98 o 
   7  11   7     8917.24     8874.17    298.57 o 
   8  11   7      147.04      214.37    123.91 o 
   9  11   7     8072.03     8190.40    300.53 o 
 -11  12   7     2382.55     2269.11    236.97 o 
 -10  12   7     1085.32      803.05    130.42 o 
  -9  12   7     1193.70     1103.60    148.03 o 
  -8  12   7     3074.72     2994.58    219.90 o 
  -7  12   7     1033.27      928.31    117.11 o 
  -6  12   7      230.35      149.37     99.06 o 
  -5  12   7    18681.09    18324.90    365.75 o 
  -4  12   7     5525.96     5367.95    183.27 o 
  -3  12   7      894.07      792.18     74.12 o 
  -2  12   7     6590.25     6452.87    152.44 o 
  -1  12   7    40834.86    40483.86    382.21 o 
   0  12   7    13309.15    13402.26    217.66 o 
   1  12   7      112.31       85.24     51.33 o 
   2  12   7        0.13       51.93     64.51 o 
   3  12   7     8622.87     8066.14    225.46 o 
   4  12   7      548.29      494.35     76.71 o 
   5  12   7      167.88      184.81     79.09 o 
   6  12   7     8500.58     8382.85    256.83 o 
   7  12   7       49.59       29.30     87.53 o 
   8  12   7     5859.53     5677.34    261.90 o 
 -10  13   7     1283.03      963.32    145.70 o 
  -9  13   7     3753.06     3169.83    229.91 o 
  -8  13   7     3072.10     2637.56    216.19 o 
  -7  13   7    17063.96    18246.02    452.34 o 
  -6  13   7        0.27        0.00     83.80 o 
  -5  13   7       23.95      134.37     69.00 o 
  -4  13   7     4938.20     4858.24    178.66 o 
  -3  13   7     1052.85     1189.73     99.24 o 
  -2  13   7     2448.90     2563.40    118.95 o 
  -1  13   7    10661.86    10440.38    190.75 o 
   0  13   7       52.47       98.83     44.11 o 
   1  13   7    12211.18    12135.62    244.57 o 
   2  13   7     2369.65     2174.74    129.79 o 
   3  13   7    38389.06    37613.05    483.22 o 
   4  13   7       78.15      237.01     75.81 o 
   5  13   7     1064.25     1159.19    118.14 o 
   6  13   7       41.46        0.00     78.99 o 
   7  13   7    11727.47    11180.80    382.37 o 
   8  13   7       91.53      212.99    107.89 o 
 -10  14   7     1259.95     1229.02    165.12 o 
  -9  14   7        3.88        0.00    131.45 o 
  -8  14   7     4757.42     4578.82    274.22 o 
  -7  14   7     1041.16     1116.50    131.88 o 
  -6  14   7      115.17        0.00     94.05 o 
  -5  14   7     2785.84     2884.09    194.63 o 
  -4  14   7     2337.26     2323.64    130.01 o 
  -3  14   7      396.06      338.76     64.12 o 
  -2  14   7     6304.85     6311.55    204.49 o 
  -1  14   7     1911.63     2113.37    120.56 o 
   0  14   7     8214.16     7994.82    178.90 o 
   1  14   7      124.25      172.57     56.23 o 
   2  14   7      110.28      199.22     70.17 o 
   3  14   7       19.38      230.13     85.29 o 
   4  14   7     1859.11     1973.22    138.00 o 
   5  14   7      794.42      804.53    136.57 o 
   6  14   7    12942.94    12708.24    358.03 o 
   7  14   7      900.34     1016.38    181.84 o 
   8  14   7     8442.53     8684.82    427.24 o 
 -10  15   7     2087.30     2299.47    233.70 o 
  -9  15   7     5965.02     5691.37    325.40 o 
  -8  15   7        4.57      214.06    109.58 o 
  -7  15   7      759.27      846.49    141.41 o 
  -6  15   7     1096.85     1292.94    141.05 o 
  -5  15   7      129.84      362.79    134.03 o 
  -4  15   7     4329.48     4051.53    215.33 o 
  -3  15   7     5195.24     5547.21    215.62 o 
  -2  15   7     3405.25     3577.86    153.58 o 
  -1  15   7    12373.73    12968.57    281.71 o 
   0  15   7    10200.85    10480.25    232.16 o 
   1  15   7    38900.72    38948.70    511.60 o 
   2  15   7       78.12       34.31     65.87 o 
   3  15   7    69109.31    68087.41    750.08 o 
   4  15   7    18429.41    18151.55    388.24 o 
   5  15   7     8385.66     8586.61    325.57 o 
   6  15   7     4062.36     3962.77    215.69 o 
   7  15   7    40742.11    39812.03    733.59 o 
  -9  16   7    23095.01    23906.69    688.62 o 
  -8  16   7    30199.46    30256.98    643.20 o 
  -7  16   7      795.06     1541.16    182.00 o 
  -6  16   7     2493.64     2619.06    222.92 o 
  -5  16   7   118026.20   119068.02   1622.48 o 
  -4  16   7     4634.98     4648.49    237.67 o 
  -3  16   7     2398.43     3249.51    207.71 o 
  -2  16   7    36696.98    36763.28    546.44 o 
  -1  16   7   175875.98   175645.63   1814.14 o 
   0  16   7     4247.92     4280.95    161.24 o 
   1  16   7      991.03     1669.15    144.48 o 
   2  16   7    42390.68    41912.38    597.37 o 
   3  16   7    77837.55    77032.24    727.70 o 
   4  16   7     1961.43     2101.85    151.91 o 
   5  16   7    14851.54    14499.85    465.23 o 
   6  16   7     1500.81     1789.41    165.35 o 
   7  16   7        0.05      413.41    142.43 o 
  -9  17   7     1766.18     1953.51    220.44 o 
  -8  17   7    13407.57    13482.29    443.56 o 
  -7  17   7   197502.88   206706.00   1890.05 o 
  -6  17   7    31439.09    31156.05    633.34 o 
  -5  17   7      780.69      898.30    150.65 o 
  -4  17   7      463.48      581.41    126.90 o 
  -3  17   7   460334.94   456326.47   5300.54 o 
  -2  17   7     8007.32     8055.00    279.72 o 
  -1  17   7    19536.86    19482.86    365.95 o 
   0  17   7    10332.46    10116.43    244.72 o 
   1  17   7   209781.94   209357.48   1978.63 o 
   2  17   7     1935.01     1796.72    160.85 o 
   3  17   7    27525.28    27642.11    506.81 o 
   4  17   7     6053.46     6214.15    275.13 o 
   5  17   7    15527.52    15493.30    412.63 o 
   6  17   7    12379.47    12379.82    379.69 o 
   7  17   7        4.29       76.76    132.49 o 
  -9  18   7     1045.01     1504.08    194.98 o 
  -8  18   7     1800.84     2017.35    202.22 o 
  -7  18   7     1897.14     2765.78    258.03 o 
  -6  18   7     1799.68     2022.67    190.07 o 
  -5  18   7    93153.05    92417.30   1784.56 o 
  -4  18   7    31572.65    31532.89    686.87 o 
  -3  18   7        2.15      940.88    179.14 o 
  -2  18   7     5321.58     5494.74    241.90 o 
  -1  18   7   156173.22   154852.86   1415.89 o 
   0  18   7    28460.68    28454.95    415.28 o 
   1  18   7       35.46      300.93    112.08 o 
   2  18   7      436.24      426.35     95.30 o 
   3  18   7    42276.10    43118.80    636.22 o 
   4  18   7     3434.31     3327.60    217.36 o 
   5  18   7      169.22      302.77    122.08 o 
   6  18   7    11464.21    11628.75    421.37 o 
  -8  19   7     3832.16     3671.16    250.37 o 
  -7  19   7    16926.87    16869.28    497.76 o 
  -6  19   7     1674.81     1405.77    160.56 o 
  -5  19   7      152.38      368.63    122.62 o 
  -4  19   7     6326.02     6038.45    297.62 o 
  -3  19   7     7421.63     7858.26    315.11 o 
  -2  19   7     8817.96     8277.57    290.54 o 
  -1  19   7    10783.38    11637.34    304.85 o 
   0  19   7      158.60      112.09     70.99 o 
   1  19   7     2204.27     2267.82    153.19 o 
   2  19   7     6324.23     5985.89    227.56 o 
   3  19   7    42887.30    42894.36    649.52 o 
   4  19   7        1.23        0.00    102.02 o 
   5  19   7        3.10        0.00    120.93 o 
   6  19   7       73.94      117.24    109.27 o 
  -7  20   7       12.61       94.64    151.33 o 
  -6  20   7      616.79      381.48    109.37 o 
  -5  20   7     8529.20     8675.24    356.59 o 
  -4  20   7     2911.39     2359.60    219.89 o 
  -3  20   7      204.68      182.48    132.33 o 
  -2  20   7    12098.69    12436.42    360.45 o 
  -1  20   7    13148.76    13241.00    330.96 o 
   0  20   7    15782.74    15151.49    350.32 o 
   1  20   7      714.07      696.01    108.06 o 
   2  20   7      558.70      477.14    108.96 o 
   3  20   7     2336.63     2842.60    196.94 o 
   4  20   7      464.48      334.33     89.68 o 
   5  20   7       67.64        0.00    113.69 o 
  -7  21   7    22159.58    22850.12    648.38 o 
  -6  21   7     3334.11     2907.06    219.78 o 
  -5  21   7       10.76        0.00    112.43 o 
  -4  21   7     2624.33     2353.69    196.20 o 
  -3  21   7     5280.27     5288.94    270.23 o 
  -2  21   7     7673.70     7772.57    294.41 o 
  -1  21   7    16530.88    16203.40    365.80 o 
   0  21   7     1838.73     1694.34    143.11 o 
   1  21   7     7769.60     7716.28    324.09 o 
   2  21   7     2664.50     2446.48    175.94 o 
   3  21   7    59230.51    56845.83    779.22 o 
   4  21   7     5320.62     4915.67    239.75 o 
   5  21   7     1268.88     1246.06    153.57 o 
  -6  22   7        2.67        0.00    116.28 o 
  -5  22   7       74.48        0.00    117.50 o 
  -4  22   7      799.58      603.70    127.84 o 
  -3  22   7      128.23        0.00    113.94 o 
  -2  22   7    14399.55    14114.98    463.75 o 
  -1  22   7      536.43     1094.40    127.49 o 
   0  22   7     8091.51     7891.19    326.21 o 
   1  22   7        7.71       91.62     88.88 o 
   2  22   7     1857.95     1836.75    153.84 o 
   3  22   7      813.03     1311.48    163.35 o 
   4  22   7      745.96      974.60    121.74 o 
  -5  23   7      179.73      172.41    125.49 o 
  -4  23   7     3910.45     3463.14    251.08 o 
  -3  23   7     8784.11     8977.78    413.90 o 
  -2  23   7     7268.73     6966.02    392.54 o 
  -1  23   7    11668.08    12001.31    376.87 o 
   0  23   7     8223.56     8183.20    338.89 o 
   1  23   7     2373.10     2345.30    191.35 o 
   2  23   7     1212.91      900.44    125.92 o 
   3  23   7    64572.96    63167.50    799.15 o 
  -4  24   7     4463.08     4281.99    283.14 o 
  -3  24   7     1848.86     3633.02    291.11 o 
  -2  24   7    39828.50    39157.54   1212.53 o 
  -1  24   7    52051.48    51042.95    766.08 o 
   0  24   7     4050.59     4558.78    271.35 o 
   1  24   7      555.77     1019.08    173.90 o 
   2  24   7    40731.06    38796.21    674.79 o 
  -1  25   7    18696.81    19476.60    543.07 o 
 -10   0   8    17438.70    18866.49    593.10 o 
  -8   0   8    26276.39    25964.02    558.26 o 
  -6   0   8     1089.96     1330.74    121.94 o 
  -4   0   8     2423.60     2460.08    132.06 o 
  -2   0   8    87434.62    86119.34   1288.23 o 
   0   0   8    69040.93    67094.66    874.28 o 
   2   0   8   297325.91   296221.28   1365.32 o 
   4   0   8   268297.28   262929.53   2033.42 o 
   6   0   8    87529.51    88147.01   1159.87 o 
   8   0   8   394997.69   404887.97  15177.28 o 
 -11   1   8     3541.66     3622.63    194.18 o 
 -10   1   8   140801.13   141749.92   1125.88 o 
  -9   1   8    13230.31    13422.89    312.42 o 
  -8   1   8       82.84      197.40     92.55 o 
  -7   1   8      649.79      802.12     87.55 o 
  -6   1   8   149554.28   146324.75    839.21 o 
  -5   1   8    10399.12    10675.32    203.66 o 
  -4   1   8     1351.87     1366.38     66.41 o 
  -3   1   8    34295.55    33479.41    277.42 o 
  -2   1   8    15423.92    15672.97    158.97 o 
  -1   1   8    69459.80    68935.73    411.98 o 
   0   1   8     8408.62     7954.05    113.38 o 
   1   1   8    15149.41    15377.52    201.46 o 
   2   1   8    44972.08    43971.29    394.77 o 
   3   1   8     1692.36     1797.19     80.82 o 
   4   1   8     8189.27     8431.48    219.44 o 
   5   1   8     7166.20     7384.99    195.31 o 
   6   1   8   112284.09   113115.43   1054.55 o 
   7   1   8     7573.68     7456.85    257.25 o 
   8   1   8      659.04     2229.42    273.41 o 
   9   1   8     1121.18     1100.04    144.87 o 
 -11   2   8      225.42      347.13     90.09 o 
 -10   2   8    18979.85    19725.10    397.66 o 
  -9   2   8     1181.85     1321.17    116.84 o 
  -8   2   8   260012.13   258151.27   1523.63 o 
  -7   2   8     1686.24     1749.33    108.72 o 
  -6   2   8      513.37      866.91     76.98 o 
  -5   2   8      320.88      389.13     49.07 o 
  -4   2   8   267345.69   264273.44   1164.57 o 
  -3   2   8     2122.79     2036.61     73.28 o 
  -2   2   8    30564.73    29260.04    243.67 o 
  -1   2   8     2888.03     2836.14     73.10 o 
   0   2   8     1729.80     1814.49     60.58 o 
   1   2   8     2609.01     2541.32     86.65 o 
   2   2   8   127635.64   128572.65    775.97 o 
   3   2   8        0.13       23.68     37.09 o 
   4   2   8    37044.76    37329.45    480.81 o 
   5   2   8     5272.74     5131.90    190.89 o 
   6   2   8    38540.05    39143.89    612.86 o 
   7   2   8     5455.13     5599.44    253.91 o 
   8   2   8     1404.77     1200.81    125.25 o 
   9   2   8     5759.92     6084.87    318.69 o 
 -11   3   8    28268.45    28031.71    482.90 o 
 -10   3   8       76.16      258.08     82.64 o 
  -9   3   8    22297.81    22999.10    406.43 o 
  -8   3   8       13.23     2093.11    197.73 o 
  -7   3   8     4631.14     4648.45    162.13 o 
  -6   3   8     1833.01     1879.26    131.27 o 
  -5   3   8     2544.58     2416.08     83.97 o 
  -4   3   8       54.39      797.49     81.13 o 
  -3   3   8    50178.56    49317.02    401.04 o 
  -2   3   8     3047.39     2911.17    101.18 o 
  -1   3   8    34955.66    34805.52    299.00 o 
   0   3   8      302.61      212.62     38.33 o 
   1   3   8    20245.85    20431.52    242.98 o 
   2   3   8       88.18      205.70     76.13 o 
   3   3   8     3506.51     3375.40    108.53 o 
   4   3   8      446.60      323.10     81.62 o 
   5   3   8    27978.73    27210.35    443.40 o 
   6   3   8      163.10      308.40     95.84 o 
   7   3   8    42468.06    42020.39    596.05 o 
   8   3   8      517.95      319.74     88.84 o 
   9   3   8    28734.59    29189.41    600.69 o 
 -11   4   8       49.33      188.08     82.28 o 
 -10   4   8    17228.93    16473.30    355.89 o 
  -9   4   8      125.21       89.24     61.65 o 
  -8   4   8   199071.58   198596.98   1621.97 o 
  -7   4   8       67.22       31.22     62.54 o 
  -6   4   8      288.48      181.11     61.78 o 
  -5   4   8       53.18       33.89     38.03 o 
  -4   4   8   250418.17   248935.67   1817.88 o 
  -3   4   8      195.97      231.53     47.80 o 
  -2   4   8    32699.72    32141.29    323.67 o 
  -1   4   8       14.40       27.70     39.63 o 
   0   4   8     6798.88     6869.07    138.83 o 
   1   4   8       62.36      131.20     41.37 o 
   2   4   8   136658.14   135983.61    948.93 o 
   3   4   8      166.51      134.91     41.04 o 
   4   4   8    14776.95    14838.35    281.06 o 
   5   4   8        3.53        0.00     70.72 o 
   6   4   8    35093.14    34304.28    521.28 o 
   7   4   8      753.57     1201.91    168.29 o 
   8   4   8     1923.36     1715.37    138.82 o 
   9   4   8       10.65      174.02    166.58 o 
 -11   5   8    20204.50    20396.46    412.41 o 
 -10   5   8     6467.07     6576.98    231.80 o 
  -9   5   8    18640.53    18969.37    368.85 o 
  -8   5   8      110.03     1414.99    165.17 o 
  -7   5   8     4427.83     4396.25    179.76 o 
  -6   5   8    11535.30    11395.80    257.13 o 
  -5   5   8     2668.34     2487.53     89.31 o 
  -4   5   8       91.65      647.02     75.68 o 
  -3   5   8    37863.18    38054.34    350.14 o 
  -2   5   8     1359.75     1408.38     74.93 o 
  -1   5   8    31973.04    31726.53    328.32 o 
   0   5   8      193.65      239.97     48.39 o 
   1   5   8    16980.57    17231.10    224.61 o 
   2   5   8     2170.45     2368.41    107.39 o 
   3   5   8     2958.92     3044.27    104.99 o 
   4   5   8        5.86       12.09     82.70 o 
   5   5   8    21090.42    20677.03    395.11 o 
   6   5   8     4306.22     4321.98    218.61 o 
   7   5   8    34457.85    34571.25    553.90 o 
   8   5   8      224.39       78.25     97.00 o 
   9   5   8    20449.48    20403.70    507.96 o 
 -11   6   8      422.79      445.92     90.82 o 
 -10   6   8    17151.02    17675.51    376.21 o 
  -9   6   8     1075.71     1145.69    110.17 o 
  -8   6   8   154414.03   154023.78   1096.84 o 
  -7   6   8        2.17        0.00     68.35 o 
  -6   6   8      322.86      627.10     75.41 o 
  -5   6   8     1609.06     1701.80     85.85 o 
  -4   6   8   155131.11   155709.98   1386.06 o 
  -3   6   8       84.15      152.74     49.77 o 
  -2   6   8    25901.27    25817.43    281.58 o 
  -1   6   8     2145.34     2194.00     83.90 o 
   0   6   8     2675.86     2892.71    112.60 o 
   1   6   8       74.20       91.72     41.64 o 
   2   6   8   115669.80   115519.97    661.01 o 
   3   6   8      594.06      596.09     59.20 o 
   4   6   8     6494.33     6072.58    215.46 o 
   5   6   8     1295.81     1252.18    113.27 o 
   6   6   8    35532.38    35841.71    663.56 o 
   7   6   8     8914.84     9816.51    311.12 o 
   8   6   8     3426.53     3450.87    193.67 o 
   9   6   8     3003.49     2905.10    214.16 o 
 -11   7   8     5071.31     4944.98    258.92 o 
 -10   7   8    99408.30   100627.03    946.20 o 
  -9   7   8     7897.36     8042.84    264.35 o 
  -8   7   8        0.04      131.22     72.45 o 
  -7   7   8     7099.85     7129.69    233.87 o 
  -6   7   8    95266.11    95760.58   1038.09 o 
  -5   7   8     4282.68     4258.41    139.19 o 
  -4   7   8       29.99      153.69     51.88 o 
  -3   7   8     6545.52     6916.88    156.49 o 
  -2   7   8     5843.50     5866.19    142.16 o 
  -1   7   8    25118.40    25179.21    290.81 o 
   0   7   8     3313.04     3182.76    106.77 o 
   1   7   8     4510.18     4661.98    137.42 o 
   2   7   8    35205.95    35079.11    374.83 o 
   3   7   8     2022.94     1933.54    102.09 o 
   4   7   8     5540.36     5693.71    218.24 o 
   5   7   8     4457.15     4357.14    195.02 o 
   6   7   8    76760.14    76797.40    811.40 o 
   7   7   8    14937.67    15381.54    383.35 o 
   8   7   8      256.10    28131.03   3358.87 o 
 -11   8   8     2988.87     3329.00    252.31 o 
 -10   8   8    13095.32    13736.38    408.21 o 
  -9   8   8      982.47     1094.35    123.73 o 
  -8   8   8    30987.97    31080.97    497.34 o 
  -7   8   8     4145.30     3983.58    201.42 o 
  -6   8   8      875.52     1052.12    104.11 o 
  -5   8   8     2643.84     2603.49    132.75 o 
  -4   8   8       34.32      302.14     84.58 o 
  -3   8   8       10.11      169.38     50.65 o 
  -2   8   8    69368.34    69251.45    579.13 o 
  -1   8   8     6027.31     6045.61    140.53 o 
   0   8   8    26825.01    27027.48    291.99 o 
   1   8   8     4754.69     4530.71    148.87 o 
   2   8   8   235784.16   234854.13   1463.89 o 
   3   8   8     2211.50     2260.10    114.24 o 
   4   8   8   157601.63   157137.44   1387.48 o 
   5   8   8     3173.88     3218.91    173.12 o 
   6   8   8    74631.34    78166.36   1145.36 o 
   7   8   8      270.30      267.80    102.10 o 
   8   8   8   264195.25   266165.06   1655.39 o 
 -11   9   8     1329.57     1573.08    193.87 o 
 -10   9   8   101451.52   102554.77   1422.37 o 
  -9   9   8    19468.51    19775.83    410.97 o 
  -8   9   8      933.64     1575.75    222.33 o 
  -7   9   8     3214.71     3288.53    199.89 o 
  -6   9   8   113160.02   116215.60    911.47 o 
  -5   9   8     6242.96     6253.14    202.41 o 
  -4   9   8     1474.01     2134.24    111.24 o 
  -3   9   8    73097.29    72409.89    796.01 o 
  -2   9   8     4004.74     4240.16    128.25 o 
  -1   9   8    72595.62    73439.30    545.45 o 
   0   9   8    11890.12    11660.12    199.83 o 
   1   9   8    27227.68    26994.88    373.09 o 
   2   9   8    86916.06    87779.95    735.99 o 
   3   9   8    12447.58    12436.47    254.16 o 
   4   9   8     9921.56    10364.20    270.78 o 
   5   9   8     6291.10     6263.19    238.80 o 
   6   9   8   173132.08   171701.22   1247.03 o 
   7   9   8     1039.23     1317.72    139.50 o 
   8   9   8      875.79     2061.65    269.89 o 
 -10  10   8    14471.06    14902.17    507.62 o 
  -9  10   8     2266.21     2526.86    217.45 o 
  -8  10   8   289706.00   290712.31   4297.75 o 
  -7  10   8     8871.03     8533.68    306.78 o 
  -6  10   8      142.35      484.88    118.29 o 
  -5  10   8      438.54      368.68     74.35 o 
  -4  10   8   286646.03   290168.38   2180.05 o 
  -3  10   8    25870.31    25783.78    313.16 o 
  -2  10   8    14810.53    14561.74    227.56 o 
  -1  10   8     1097.14     1274.65     79.69 o 
   0  10   8     3945.09     4040.74    135.39 o 
   1  10   8    24862.06    24674.32    366.73 o 
   2  10   8    76432.00    76105.93    699.39 o 
   3  10   8      190.25      235.24     70.75 o 
   4  10   8    45954.77    44873.32    514.78 o 
   5  10   8    19246.03    18886.09    407.67 o 
   6  10   8    22668.75    23031.72    475.12 o 
   7  10   8      993.92     1378.15    154.96 o 
   8  10   8     6870.70     7158.87    289.43 o 
 -10  11   8     6171.29     6453.57    344.80 o 
  -9  11   8    12549.46    12509.30    451.06 o 
  -8  11   8       27.05     2758.85    279.14 o 
  -7  11   8     5773.66     5919.63    262.70 o 
  -6  11   8      532.81      547.47     98.92 o 
  -5  11   8     2681.46     2648.26    131.40 o 
  -4  11   8     2026.66     2917.04    155.10 o 
  -3  11   8    26842.12    26733.31    322.08 o 
  -2  11   8     3683.48     3949.25    124.52 o 
  -1  11   8    24232.16    24207.10    293.32 o 
   0  11   8     3530.05     3122.46    120.77 o 
   1  11   8    13318.68    12935.15    273.91 o 
   2  11   8     4450.76     4626.43    192.68 o 
   3  11   8     4306.73     4384.71    171.70 o 
   4  11   8     1246.83     1296.80    112.36 o 
   5  11   8    18655.00    17941.53    424.67 o 
   6  11   8     3179.21     3428.24    195.95 o 
   7  11   8    35944.05    35869.17    612.96 o 
   8  11   8      385.71      193.18     99.09 o 
 -10  12   8    11614.14    11426.49    454.13 o 
  -9  12   8      903.04      525.91    129.82 o 
  -8  12   8   110180.34   113193.55   1307.39 o 
  -7  12   8      383.10      187.04    102.08 o 
  -6  12   8      432.99      344.86     80.72 o 
  -5  12   8      571.58      435.39     64.89 o 
  -4  12   8   135748.98   137321.53   1147.11 o 
  -3  12   8      698.72      763.18     76.14 o 
  -2  12   8    21524.10    21239.43    311.87 o 
  -1  12   8       15.53       69.45     41.22 o 
   0  12   8     5320.53     4909.30    176.22 o 
   1  12   8      245.66      204.77     75.49 o 
   2  12   8    79293.91    78084.67    731.75 o 
   3  12   8     2134.52     2024.24    123.96 o 
   4  12   8     4322.16     4421.46    189.88 o 
   5  12   8       19.14       51.61     99.53 o 
   6  12   8    18414.56    17896.31    428.37 o 
   7  12   8     5405.23     6199.39    279.42 o 
 -10  13   8    15723.03    16351.49    546.81 o 
  -9  13   8     7968.80     8330.26    380.08 o 
  -8  13   8      317.31     1118.14    218.01 o 
  -7  13   8     3905.89     3464.70    208.36 o 
  -6  13   8    19994.47    19769.81    412.15 o 
  -5  13   8     1671.93     1589.36    105.49 o 
  -4  13   8      716.71     1090.73    104.08 o 
  -3  13   8    12371.02    12324.63    257.31 o 
  -2  13   8     1556.85     1623.95     98.53 o 
  -1  13   8    15295.70    14974.91    264.45 o 
   0  13   8      910.71      695.99     77.06 o 
   1  13   8     5671.56     5568.02    188.79 o 
   2  13   8     5044.04     5399.96    211.01 o 
   3  13   8     2433.79     2386.53    134.47 o 
   4  13   8       15.11       45.50     73.68 o 
   5  13   8    10207.65     9562.98    319.96 o 
   6  13   8     9411.23     9565.79    358.06 o 
   7  13   8    19311.95    19484.32    527.12 o 
  -9  14   8      756.52      743.55    138.73 o 
  -8  14   8    48748.82    50700.99   1216.29 o 
  -7  14   8     1498.85     1245.20    157.33 o 
  -6  14   8      453.43      546.62    113.76 o 
  -5  14   8     1617.25     1753.46    141.30 o 
  -4  14   8    57808.02    58686.09    777.67 o 
  -3  14   8     1136.80     1054.41     87.99 o 
  -2  14   8    15071.31    15048.20    274.41 o 
  -1  14   8      316.44      435.69     69.23 o 
   0  14   8     3525.30     3263.06    150.36 o 
   1  14   8        2.47       19.63     61.43 o 
   2  14   8    60262.45    59786.93    666.75 o 
   3  14   8     2037.77     2112.20    130.75 o 
   4  14   8       92.09      214.02     87.97 o 
   5  14   8      347.51      268.97     89.29 o 
   6  14   8    18264.76    17969.51    492.60 o 
   7  14   8     7347.25     7417.70    340.23 o 
  -9  15   8     2491.72     2522.87    232.24 o 
  -8  15   8       44.58      143.28    109.26 o 
  -7  15   8     6982.73     7077.10    310.69 o 
  -6  15   8    37378.54    36675.21    893.84 o 
  -5  15   8     1293.87     1393.41    135.58 o 
  -4  15   8       60.64       78.76     83.31 o 
  -3  15   8      557.77      633.23     87.71 o 
  -2  15   8     1039.10     1201.19     92.71 o 
  -1  15   8     6281.10     6135.58    192.20 o 
   0  15   8      983.41      985.31     95.75 o 
   1  15   8      398.26      449.84     91.60 o 
   2  15   8    11765.73    13247.74    379.74 o 
   3  15   8     4176.34     4189.88    182.07 o 
   4  15   8     2808.37     3181.17    183.97 o 
   5  15   8     2127.62     1998.73    163.89 o 
   6  15   8    24035.13    24007.51    580.27 o 
  -9  16   8     3862.60     4220.48    302.35 o 
  -8  16   8    18447.47    19106.33    522.78 o 
  -7  16   8     8467.80     8366.82    345.51 o 
  -6  16   8       98.52      338.68    140.96 o 
  -5  16   8    11529.05    11550.57    382.51 o 
  -4  16   8      167.21      466.79    113.85 o 
  -3  16   8      115.57      325.53     95.13 o 
  -2  16   8    31611.85    31055.45    457.65 o 
  -1  16   8    18765.67    18614.42    336.11 o 
   0  16   8    15215.26    14781.78    324.58 o 
   1  16   8    14202.43    13529.85    325.83 o 
   2  16   8   123388.53   120400.35   1049.72 o 
   3  16   8     4239.77     4423.53    218.44 o 
   4  16   8    76210.27    76437.88   1006.27 o 
   5  16   8    10153.26     9815.39    340.55 o 
   6  16   8    45224.66    45227.51    799.97 o 
  -8  17   8     2008.84     2853.59    254.61 o 
  -7  17   8     7975.58     7816.20    344.25 o 
  -6  17   8    84520.85    84579.73   1063.91 o 
  -5  17   8     4035.90     4468.48    258.90 o 
  -4  17   8     1394.55     2108.67    183.98 o 
  -3  17   8    58013.98    56843.58    784.18 o 
  -2  17   8    10410.59    11014.01    287.88 o 
  -1  17   8    63424.31    62992.98    629.08 o 
   0  17   8    12816.03    12563.60    307.99 o 
   1  17   8    20658.64    20488.06    407.68 o 
   2  17   8    47661.58    48267.90    681.43 o 
   3  17   8    26722.18    27021.90    515.49 o 
   4  17   8    11662.49    12432.95    402.01 o 
   5  17   8     4814.39     5291.53    303.05 o 
   6  17   8   116825.23   113977.77   1494.75 o 
  -8  18   8   171849.50   178140.47   1884.21 o 
  -7  18   8     5450.85     5494.47    296.75 o 
  -6  18   8      596.69      530.43    147.74 o 
  -5  18   8    10101.75     9736.81    373.87 o 
  -4  18   8   131887.80   131334.61   1673.15 o 
  -3  18   8    24903.81    24752.54    499.04 o 
  -2  18   8     6928.49     6908.19    239.77 o 
  -1  18   8     2034.57     2398.52    159.50 o 
   0  18   8      191.65      350.21     89.26 o 
   1  18   8    32288.17    32387.85    519.24 o 
   2  18   8    31719.77    32930.79    570.30 o 
   3  18   8      137.87      172.24    112.68 o 
   4  18   8    55759.13    55439.78    834.74 o 
   5  18   8    25791.23    26523.22    650.67 o 
  -7  19   8     6045.34     6095.73    314.24 o 
  -6  19   8     9909.04     9788.50    385.97 o 
  -5  19   8      236.16      197.45    101.00 o 
  -4  19   8     1669.65     2307.49    260.70 o 
  -3  19   8     7250.05     7216.41    305.01 o 
  -2  19   8       22.35       43.51     82.68 o 
  -1  19   8      356.48      466.97     91.56 o 
   0  19   8     1137.99     1224.03    117.67 o 
   1  19   8     7086.20     7116.20    303.73 o 
   2  19   8     5236.29     5418.88    343.42 o 
   3  19   8    14271.03    13726.08    423.53 o 
   4  19   8       45.75      212.28    116.60 o 
   5  19   8     4152.89     4093.50    274.47 o 
  -6  20   8       23.46        9.54    112.28 o 
  -5  20   8     1167.25     1080.47    144.17 o 
  -4  20   8    49514.80    48061.07    792.26 o 
  -3  20   8     2261.68     2248.96    186.91 o 
  -2  20   8     3927.80     3852.27    204.84 o 
  -1  20   8       13.89       17.84     90.72 o 
   0  20   8     3919.03     3492.55    180.35 o 
   1  20   8      596.82      493.08    109.27 o 
   2  20   8    14951.10    15168.07    450.07 o 
   3  20   8     4392.92     4276.75    247.63 o 
   4  20   8       72.72      120.95    135.05 o 
  -6  21   8    13022.89    12738.00    456.62 o 
  -5  21   8      879.94      742.62    119.79 o 
  -4  21   8     1025.98      871.70    138.57 o 
  -3  21   8     1969.70     1909.06    158.97 o 
  -2  21   8      560.42      549.58    100.70 o 
  -1  21   8     3191.54     3080.34    179.77 o 
   0  21   8     1388.14      966.48    140.16 o 
   1  21   8      520.20      264.03    126.96 o 
   2  21   8     3073.64     3033.21    220.92 o 
   3  21   8     1590.54     1384.32    153.97 o 
  -5  22   8       97.87        0.00    143.13 o 
  -4  22   8     9267.56     9104.47    365.59 o 
  -3  22   8     1342.04     1172.55    132.23 o 
  -2  22   8     2981.55     2977.38    218.09 o 
  -1  22   8      421.62      401.29    115.67 o 
   0  22   8     2128.18     1933.47    177.45 o 
   1  22   8      213.44      112.98    121.42 o 
   2  22   8    17110.28    16219.31    483.03 o 
  -3  23   8       61.97        0.00    115.10 o 
  -2  23   8        9.80        0.00    122.32 o 
  -1  23   8     1206.03      950.30    167.49 o 
   0  23   8        5.26        0.00    123.71 o 
   1  23   8        4.67        0.00    130.71 o 
 -11   0   9    62701.24    63605.27    997.09 o 
  -9   0   9     1242.12     1148.63    140.05 o 
  -7   0   9    12951.62    13023.32    396.30 o 
  -5   0   9      448.22      503.83     84.36 o 
  -3   0   9   330547.91   329960.19   1360.06 o 
  -1   0   9      645.45      629.88     68.45 o 
   1   0   9   399367.03   401739.94   4055.24 o 
   3   0   9     3322.86     3608.47    182.98 o 
   5   0   9    98116.88   101155.55   1194.42 o 
   7   0   9    21910.74    22493.24    809.59 o 
 -11   1   9      695.84     1240.74    141.00 o 
 -10   1   9     1675.73     1880.40    131.71 o 
  -9   1   9      322.48      651.87    105.11 o 
  -8   1   9     2733.58     2689.39    138.88 o 
  -7   1   9      169.33      215.79     65.41 o 
  -6   1   9    10149.98    10362.99    209.20 o 
  -5   1   9   101909.05    99384.62    654.28 o 
  -4   1   9        9.32      120.54     49.32 o 
  -3   1   9      644.34      953.79     75.67 o 
  -2   1   9      286.12      300.55     38.17 o 
  -1   1   9   242842.88   237552.38    862.66 o 
   0   1   9     6947.37     6730.92    135.18 o 
   1   1   9      521.15     1211.17    111.23 o 
   2   1   9     6919.17     6818.44    146.95 o 
   3   1   9   143743.95   140028.31   1300.74 o 
   4   1   9     2582.52     2635.11    124.90 o 
   5   1   9     7140.17     7390.33    232.16 o 
   6   1   9     3026.56     2983.95    167.99 o 
   7   1   9    10438.40    11119.28    362.18 o 
   8   1   9      272.32      310.65    110.51 o 
 -11   2   9      152.21      249.00    104.80 o 
 -10   2   9     5091.13     5497.64    217.71 o 
  -9   2   9     3029.66     3017.16    152.93 o 
  -8   2   9      237.12      267.65     74.99 o 
  -7   2   9     4046.47     4382.91    193.05 o 
  -6   2   9     3518.74     3490.82    131.89 o 
  -5   2   9     3793.79     3575.78    130.98 o 
  -4   2   9      836.62      885.56     70.22 o 
  -3   2   9    21225.26    21256.14    244.45 o 
  -2   2   9     1636.00     1465.72     66.60 o 
  -1   2   9     2424.30     2456.73     74.86 o 
   0   2   9     1637.21     1602.20     71.28 o 
   1   2   9    57652.88    57648.99    439.92 o 
   2   2   9     2217.44     2160.89     83.31 o 
   3   2   9     2381.52     2666.77     96.91 o 
   4   2   9    12542.11    12370.62    255.05 o 
   5   2   9    20518.31    20688.15    374.54 o 
   6   2   9     1561.11     1508.91    123.26 o 
   7   2   9     5178.31     4895.99    222.94 o 
   8   2   9     6459.61     6025.87    252.98 o 
 -11   3   9       49.13        0.00     84.08 o 
 -10   3   9      244.00      185.96     78.26 o 
  -9   3   9     4229.88     4239.99    186.13 o 
  -8   3   9     9279.57     9057.77    263.19 o 
  -7   3   9        7.55        0.00     65.59 o 
  -6   3   9     1080.46     1047.78     79.89 o 
  -5   3   9     2710.09     2723.04    134.72 o 
  -4   3   9     3778.72     3715.77    121.35 o 
  -3   3   9      321.93      332.11     52.37 o 
  -2   3   9       21.09       38.78     39.93 o 
  -1   3   9      297.38      371.86     46.10 o 
   0   3   9        6.17       15.60     42.35 o 
   1   3   9     2068.32     2264.60    106.18 o 
   2   3   9     1397.52     1375.55     74.10 o 
   3   3   9      834.32      768.97     62.68 o 
   4   3   9      953.16      949.58     86.82 o 
   5   3   9      722.15     1018.05    114.24 o 
   6   3   9     4499.69     4366.12    201.37 o 
   7   3   9      360.07      197.18     88.75 o 
   8   3   9      534.97      531.80    115.51 o 
 -11   4   9       13.88        0.00     84.12 o 
 -10   4   9      228.78      108.67     74.43 o 
  -9   4   9     3084.66     2902.22    156.08 o 
  -8   4   9      210.21       76.60     65.16 o 
  -7   4   9        9.76       26.52     67.82 o 
  -6   4   9       26.66        0.00     64.95 o 
  -5   4   9     2435.33     2330.76    110.75 o 
  -4   4   9      530.60      597.79     53.94 o 
  -3   4   9     3523.29     3555.25    115.52 o 
  -2   4   9      856.22      783.63     59.86 o 
  -1   4   9     2604.15     2430.71     98.74 o 
   0   4   9      667.15      622.09     57.95 o 
   1   4   9    26747.57    27422.53    302.68 o 
   2   4   9       29.07        0.00     43.62 o 
   3   4   9       77.07       76.37     42.94 o 
   4   4   9       18.43        0.00     82.14 o 
   5   4   9     9877.22     9742.17    281.13 o 
   6   4   9      229.93      175.47     85.97 o 
   7   4   9       36.53        0.00    123.73 o 
   8   4   9       87.13        0.00    112.57 o 
 -11   5   9      699.97      608.02     81.86 o 
 -10   5   9      770.86      605.71     85.02 o 
  -9   5   9      537.05      505.60     73.94 o 
  -8   5   9     7750.78     7576.48    235.41 o 
  -7   5   9       26.84        0.00     61.89 o 
  -6   5   9     2770.65     2615.95    120.31 o 
  -5   5   9    11647.74    11643.38    242.68 o 
  -4   5   9     3201.89     3023.37    108.51 o 
  -3   5   9     1542.51     1436.88     74.02 o 
  -2   5   9      102.00       53.77     45.74 o 
  -1   5   9    14301.69    13873.52    241.61 o 
   0   5   9        0.45        0.00     50.02 o 
   1   5   9     8245.73     8107.97    179.74 o 
   2   5   9       48.77        0.00     48.64 o 
   3   5   9     6366.19     6216.71    170.22 o 
   4   5   9      603.48      482.45     86.12 o 
   5   5   9     4059.51     3659.78    180.65 o 
   6   5   9     1753.48     1449.44    129.61 o 
   7   5   9     1735.94     1410.43    127.14 o 
   8   5   9      391.10      332.34    106.49 o 
 -11   6   9     3119.04     3016.23    186.22 o 
 -10   6   9        0.19       29.18     69.92 o 
  -9   6   9     2993.97     2667.57    149.49 o 
  -8   6   9     1900.05     2058.60    140.83 o 
  -7   6   9     3310.65     3466.53    159.41 o 
  -6   6   9     1366.52     1528.52    115.88 o 
  -5   6   9     3052.15     3366.77    144.29 o 
  -4   6   9      795.18      859.38     65.76 o 
  -3   6   9     2487.04     2638.95    120.27 o 
  -2   6   9     5531.75     5540.62    140.26 o 
  -1   6   9     2322.65     2666.07    121.49 o 
   0   6   9     8602.17     8740.78    216.65 o 
   1   6   9    10792.14    10985.98    222.48 o 
   2   6   9     1627.85     1528.89     89.99 o 
   3   6   9     1167.03     1305.17    125.27 o 
   4   6   9     6349.34     6308.26    226.67 o 
   5   6   9     6652.02     6407.40    238.18 o 
   6   6   9       24.54       90.70     88.94 o 
   7   6   9     2441.08     2637.40    183.86 o 
   8   6   9     2107.10     2197.74    172.27 o 
 -10   7   9     7414.01     7730.70    257.45 o 
  -9   7   9     7895.99     8454.11    278.78 o 
  -8   7   9     4509.74     4531.72    203.96 o 
  -7   7   9      271.27      311.11     80.27 o 
  -6   7   9    16071.63    16291.37    344.63 o 
  -5   7   9   114563.58   115137.76   1459.25 o 
  -4   7   9     1636.46     1597.14     83.08 o 
  -3   7   9     6781.75     7273.43    174.20 o 
  -2   7   9     1107.81     1083.82     71.16 o 
  -1   7   9   172603.66   169179.67    833.28 o 
   0   7   9     1714.37     1663.03    103.70 o 
   1   7   9    10181.17    10884.34    236.98 o 
   2   7   9    17899.07    17806.46    329.07 o 
   3   7   9    91667.02    90517.42    712.38 o 
   4   7   9     2312.59     2137.10    145.93 o 
   5   7   9      183.10      519.35    110.32 o 
   6   7   9    10714.06    10404.17    321.20 o 
   7   7   9    17827.90    18105.61    433.72 o 
 -10   8   9        1.77      161.46    101.04 o 
  -9   8   9     1375.23     1642.49    145.66 o 
  -8   8   9     1519.31     1692.47    148.77 o 
  -7   8   9    23341.12    24046.47    565.61 o 
  -6   8   9     9809.03     9897.59    280.53 o 
  -5   8   9       46.91      216.70     53.19 o 
  -4   8   9     6882.84     7263.86    175.90 o 
  -3   8   9   296150.44   296863.38   2496.70 o 
  -2   8   9    18595.56    18524.66    261.68 o 
  -1   8   9       58.83      299.91     64.60 o 
   0   8   9      349.90      302.98     68.30 o 
   1   8   9   310841.59   309073.19   2745.93 o 
   2   8   9      125.00      240.38     64.05 o 
   3   8   9     1621.47     2328.18    146.07 o 
   4   8   9     8837.85     8601.32    319.86 o 
   5   8   9    79225.42    79778.80    838.42 o 
   6   8   9     8369.41     9003.85    303.00 o 
   7   8   9    15961.46    15829.55    411.74 o 
 -10   9   9       67.01      187.88    159.41 o 
  -9   9   9    12748.93    13365.18    466.30 o 
  -8   9   9      457.68      465.84    119.15 o 
  -7   9   9        0.77      263.81    103.92 o 
  -6   9   9     3503.14     3504.61    190.32 o 
  -5   9   9    29130.89    29872.74    394.28 o 
  -4   9   9     9236.08     9386.46    202.82 o 
  -3   9   9      899.65     1383.20     97.50 o 
  -2   9   9      840.35      845.17     91.92 o 
  -1   9   9   202839.98   203894.47   1086.89 o 
   0   9   9    20687.00    20880.84    321.24 o 
   1   9   9    17762.34    18994.60    376.39 o 
   2   9   9      297.52      256.09     76.07 o 
   3   9   9   145075.67   143844.48    931.60 o 
   4   9   9     1948.96     1866.12    142.90 o 
   5   9   9    23436.00    23874.76    473.69 o 
   6   9   9      554.17      595.33    109.52 o 
   7   9   9     2640.81     3320.19    212.96 o 
 -10  10   9    11863.82    12202.02    465.24 o 
  -9  10   9     2270.44     2765.08    235.46 o 
  -8  10   9      613.17      678.63    132.56 o 
  -7  10   9     6164.89     5835.77    264.87 o 
  -6  10   9     5373.38     5339.40    312.72 o 
  -5  10   9     3149.99     3162.08    139.43 o 
  -4  10   9     3861.03     3918.20    147.54 o 
  -3  10   9    51833.68    51361.56    461.67 o 
  -2  10   9      116.78      104.68     51.23 o 
  -1  10   9     1458.66     1889.58    105.53 o 
   0  10   9       35.21       25.08     59.70 o 
   1  10   9   104687.45   104970.16    851.33 o 
   2  10   9     2447.67     2423.56    140.34 o 
   3  10   9     2016.77     2500.50    145.36 o 
   4  10   9    11091.22    11097.62    317.33 o 
   5  10   9    32123.84    32468.86    556.95 o 
   6  10   9     3690.21     3791.28    219.15 o 
   7  10   9     3169.47     3345.81    214.94 o 
 -10  11   9     1588.60     1640.60    190.07 o 
  -9  11   9    17108.26    17365.38    543.24 o 
  -8  11   9    10041.91    10074.01    398.75 o 
  -7  11   9       26.79        1.74     84.02 o 
  -6  11   9     1292.25     1195.45     98.37 o 
  -5  11   9    35794.35    36099.04    543.15 o 
  -4  11   9     4643.41     4795.67    167.65 o 
  -3  11   9     4464.56     4210.95    155.96 o 
  -2  11   9      270.85      265.46     50.40 o 
  -1  11   9     7146.52     7261.90    182.01 o 
   0  11   9      377.23      425.59     66.70 o 
   1  11   9    22549.33    22684.03    408.17 o 
   2  11   9     1078.27      910.32     93.36 o 
   3  11   9      400.81      390.34     72.52 o 
   4  11   9     1046.97      954.88    168.23 o 
   5  11   9     7984.09     7597.98    281.79 o 
   6  11   9     5329.21     5711.52    258.57 o 
   7  11   9     3200.57     3062.34    200.10 o 
  -9  12   9     1898.15     1801.90    199.88 o 
  -8  12   9     2368.60     2438.25    208.95 o 
  -7  12   9        2.22       37.87     89.85 o 
  -6  12   9      507.07      363.49     78.75 o 
  -5  12   9     1445.74     1588.16    147.76 o 
  -4  12   9     3513.54     3566.24    149.31 o 
  -3  12   9     1162.00     1144.29     88.66 o 
  -2  12   9     4768.37     4578.77    155.85 o 
  -1  12   9      803.33      771.11     80.31 o 
   0  12   9     8135.66     8004.40    216.06 o 
   1  12   9    11096.95    11358.70    294.00 o 
   2  12   9       22.47        0.00     71.81 o 
   3  12   9      507.64      418.85     74.38 o 
   4  12   9       53.65       83.43    107.25 o 
   5  12   9     4014.95     3909.86    232.70 o 
   6  12   9     3097.98     3199.74    221.14 o 
  -9  13   9     7272.54     7372.40    365.14 o 
  -8  13   9     5113.80     4765.77    256.74 o 
  -7  13   9       62.88        0.00    103.03 o 
  -6  13   9     4980.54     4797.66    220.63 o 
  -5  13   9    39807.41    39992.87    556.79 o 
  -4  13   9     1734.79     1863.61    114.88 o 
  -3  13   9     7130.35     6795.75    199.47 o 
  -2  13   9        2.11        0.00     53.38 o 
  -1  13   9    29947.97    29746.70    412.36 o 
   0  13   9      275.86      248.26     73.84 o 
   1  13   9    33083.53    33064.96    501.44 o 
   2  13   9        0.01        0.00     72.03 o 
   3  13   9    11020.95    10794.06    284.34 o 
   4  13   9       10.48        8.92    101.33 o 
   5  13   9    12483.30    12210.97    402.22 o 
   6  13   9      854.78      973.49    161.77 o 
  -9  14   9     1741.96     1691.51    199.91 o 
  -8  14   9     2690.27     2733.95    208.15 o 
  -7  14   9      369.67      333.04    118.11 o 
  -6  14   9     1438.72     1483.03    139.23 o 
  -5  14   9     1655.37     1873.13    155.91 o 
  -4  14   9     5175.71     4847.85    178.30 o 
  -3  14   9     1538.05     1572.94    107.13 o 
  -2  14   9    12269.08    12236.33    256.82 o 
  -1  14   9      625.90      675.59     99.28 o 
   0  14   9    12500.62    12313.70    311.53 o 
   1  14   9       45.94      317.43    181.87 o 
   2  14   9      879.52      661.62    107.22 o 
   3  14   9     1756.15     1857.72    131.85 o 
   4  14   9      699.14      505.20    105.11 o 
   5  14   9      204.20      215.87    148.29 o 
   6  14   9     1479.99     1661.61    179.93 o 
  -8  15   9     3695.10     3795.61    255.31 o 
  -7  15   9      465.94      259.78    106.59 o 
  -6  15   9    12779.54    13023.50    379.03 o 
  -5  15   9    99639.41    99867.06   1481.25 o 
  -4  15   9     1406.93     1585.89    129.31 o 
  -3  15   9    14099.37    13938.74    332.31 o 
  -2  15   9      289.77      362.77     72.77 o 
  -1  15   9    78917.74    78374.57    851.50 o 
   0  15   9     1450.88     1525.45    127.84 o 
   1  15   9    35619.90    35230.75    628.24 o 
   2  15   9    10086.69     9494.10    330.91 o 
   3  15   9    35292.30    35399.51    588.52 o 
   4  15   9     3259.43     3452.34    205.88 o 
   5  15   9     3282.80     3591.27    246.00 o 
  -8  16   9     4098.42     4281.33    271.04 o 
  -7  16   9    18109.08    17961.85    467.84 o 
  -6  16   9    16157.17    16583.18    438.78 o 
  -5  16   9       28.87      250.75    106.92 o 
  -4  16   9    13376.42    13714.96    345.90 o 
  -3  16   9   154229.27   154486.69   1110.03 o 
  -2  16   9    42709.84    43015.48    608.12 o 
  -1  16   9      540.86      956.60    138.54 o 
   0  16   9        0.80      236.22     85.85 o 
   1  16   9   147966.75   144315.53   1279.17 o 
   2  16   9     1290.19     1272.68    147.42 o 
   3  16   9       46.42      569.24    123.55 o 
   4  16   9    28210.19    28116.28    855.52 o 
   5  16   9    42060.14    42674.49    963.24 o 
  -7  17   9       35.53      287.18    119.14 o 
  -6  17   9       29.64      231.68    110.03 o 
  -5  17   9     4833.69     4982.03    249.78 o 
  -4  17   9    32870.59    31761.01    535.35 o 
  -3  17   9     2380.61     3042.56    178.71 o 
  -2  17   9      889.70      751.56    111.60 o 
  -1  17   9   130772.23   132555.84   1167.41 o 
   0  17   9    28886.64    28721.95    499.61 o 
   1  17   9    32342.42    33534.79    637.98 o 
   2  17   9     5969.66     5836.34    257.35 o 
   3  17   9   105088.02   104541.72   1179.10 o 
   4  17   9      659.44      720.34    158.05 o 
  -7  18   9     2163.09     2161.31    206.18 o 
  -6  18   9    12271.86    12162.29    400.62 o 
  -5  18   9     2572.27     2478.18    196.27 o 
  -4  18   9    10987.79    10758.95    346.02 o 
  -3  18   9    42603.08    41798.96    586.21 o 
  -2  18   9     1236.72     1280.94    134.58 o 
  -1  18   9      481.93      679.89    116.60 o 
   0  18   9     7369.92     7657.09    271.28 o 
   1  18   9    85970.86    85559.46   1021.24 o 
   2  18   9     4193.94     4097.09    220.80 o 
   3  18   9     1432.10     1956.86    174.89 o 
   4  18   9     2062.22     1746.40    194.02 o 
  -6  19   9     4290.97     4278.27    255.06 o 
  -5  19   9    64791.77    63877.37   1489.94 o 
  -4  19   9     1819.07     1684.70    166.65 o 
  -3  19   9     6872.58     6404.86    251.69 o 
  -2  19   9       42.61       17.98     99.61 o 
  -1  19   9    27308.37    27183.11    492.33 o 
   0  19   9      155.82      310.11     97.35 o 
   1  19   9    43697.50    42874.54    739.47 o 
   2  19   9     1574.67     1209.56    172.53 o 
   3  19   9     5283.54     4836.39    267.90 o 
  -5  20   9        6.48      291.02    147.53 o 
  -4  20   9     4557.58     3990.82    248.48 o 
  -3  20   9       18.27       14.74     91.87 o 
  -2  20   9    11529.46    11741.13    368.17 o 
  -1  20   9       45.70      286.31    100.07 o 
   0  20   9    10155.82     9696.74    333.91 o 
   1  20   9     2365.94     2753.70    211.92 o 
   2  20   9        0.88        0.00    115.91 o 
  -4  21   9      495.40      366.23    123.84 o 
  -3  21   9    10083.16     9932.17    373.72 o 
  -2  21   9      284.78      318.81    100.31 o 
  -1  21   9    28241.96    28595.88    526.42 o 
   0  21   9      544.84      503.36    109.20 o 
   1  21   9    37338.80    36312.85    794.44 o 
 -10   0  10   302219.47   298774.47   3379.11 o 
  -8   0  10      988.47     1564.81    193.62 o 
  -6   0  10   610811.50   602854.38   2637.72 o 
  -4   0  10    10542.91    10497.63    303.31 o 
  -2   0  10   167066.66   164396.97   1173.63 o 
   0   0  10    51583.42    51449.86    511.58 o 
   2   0  10    12378.50    12637.23    300.99 o 
   4   0  10     9055.15     9857.13    461.11 o 
   6   0  10    50749.26    51677.83   1260.60 o 
 -10   1  10        0.31     2623.52    211.59 o 
  -9   1  10     8441.87     8934.21    258.74 o 
  -8   1  10   151704.05   151403.98   1028.49 o 
  -7   1  10      639.25      616.25     83.33 o 
  -6   1  10       71.34     2320.68    163.81 o 
  -5   1  10    17804.64    17634.87    275.03 o 
  -4   1  10   124222.52   120239.73    702.81 o 
  -3   1  10    25824.07    25633.09    304.63 o 
  -2   1  10     3608.93     3913.02    111.15 o 
  -1   1  10    26204.93    26275.74    291.37 o 
   0   1  10     9805.27    10262.62    194.67 o 
   1   1  10      192.61      210.78     42.62 o 
   2   1  10    11131.28    10895.21    187.91 o 
   3   1  10     6653.69     6690.31    180.74 o 
   4   1  10    25946.08    26526.17    368.13 o 
   5   1  10    32967.38    33170.29    489.36 o 
   6   1  10     7822.97    12233.45   1317.83 o 
   7   1  10    20207.69    20979.10    511.02 o 
 -10   2  10     6464.95     6862.12    235.00 o 
  -9   2  10      347.15      438.36     80.51 o 
  -8   2  10      676.55     1391.76    138.57 o 
  -7   2  10       66.61       68.95     61.94 o 
  -6   2  10    15563.51    16439.04    294.72 o 
  -5   2  10       25.42       59.03     58.45 o 
  -4   2  10    23331.54    23066.21    311.79 o 
  -3   2  10     1840.79     1962.51     84.28 o 
  -2   2  10       39.41      232.00     70.08 o 
  -1   2  10      192.13      261.90     53.25 o 
   0   2  10   153935.48   153998.56    840.27 o 
   1   2  10     2146.61     2237.65     93.68 o 
   2   2  10     2858.63     3021.44    108.24 o 
   3   2  10     1259.85     1334.09     99.25 o 
   4   2  10    83233.22    83776.93    753.25 o 
   5   2  10      154.62      394.41    111.44 o 
   6   2  10    82006.89    82613.66    878.03 o 
   7   2  10     2780.24     2950.30    240.85 o 
 -10   3  10       33.50        0.00     79.21 o 
  -9   3  10      108.76       24.62     71.46 o 
  -8   3  10      246.90      250.84     72.42 o 
  -7   3  10     1016.56      851.62     88.89 o 
  -6   3  10       66.10       44.58     65.62 o 
  -5   3  10    16113.26    15227.42    290.82 o 
  -4   3  10     1657.94     1697.10     99.30 o 
  -3   3  10    33451.65    33061.39    332.65 o 
  -2   3  10      259.48      138.41     44.80 o 
  -1   3  10     7311.94     7285.18    169.31 o 
   0   3  10     1340.50     1581.20     89.58 o 
   1   3  10     1286.01     1386.13     76.77 o 
   2   3  10        2.50       72.26     43.72 o 
   3   3  10    11278.11    11373.69    243.15 o 
   4   3  10      166.31      639.58    119.06 o 
   5   3  10     9952.16     9681.70    273.63 o 
   6   3  10      143.96      919.79    521.85 o 
   7   3  10     4259.27     4388.13    221.01 o 
 -10   4  10    23016.23    22472.95    451.07 o 
  -9   4  10      797.66      601.23     81.08 o 
  -8   4  10     1138.98      905.84     94.08 o 
  -7   4  10       21.67        0.00     73.02 o 
  -6   4  10    29971.15    29662.19    495.63 o 
  -5   4  10     1148.38     1143.22     90.57 o 
  -4   4  10    22114.01    21106.17    304.64 o 
  -3   4  10      283.76      251.03     46.65 o 
  -2   4  10      130.00      245.81     94.14 o 
  -1   4  10      196.89       85.71     53.03 o 
   0   4  10   128708.50   128218.45    653.96 o 
   1   4  10      960.24      844.98     64.46 o 
   2   4  10      248.45      127.08     42.38 o 
   3   4  10       25.85        0.00     84.92 o 
   4   4  10    65559.55    65886.51    733.43 o 
   5   4  10      176.03      175.22     97.43 o 
   6   4  10    46893.07    47164.11    666.12 o 
   7   4  10       78.84      286.18    102.33 o 
 -10   5  10       64.95       12.41     80.42 o 
  -9   5  10      788.30      697.68     87.00 o 
  -8   5  10     2430.55     2197.19    131.07 o 
  -7   5  10      687.32      704.88     77.29 o 
  -6   5  10      237.70      354.35     75.94 o 
  -5   5  10    16622.86    16619.89    292.01 o 
  -4   5  10     7836.03     7760.36    197.34 o 
  -3   5  10    30882.12    30514.14    339.97 o 
  -2   5  10      607.82      481.22     57.57 o 
  -1   5  10    10509.04    10269.24    227.91 o 
   0   5  10     1150.42     1775.20    165.11 o 
   1   5  10     1172.13     1256.07     79.52 o 
   2   5  10      188.20      186.43     52.49 o 
   3   5  10     9731.58     9655.07    264.58 o 
   4   5  10     1597.87     2134.55    181.31 o 
   5   5  10    10818.90    10572.90    312.05 o 
   6   5  10      191.71      237.41    129.64 o 
   7   5  10     6145.62     6458.32    264.27 o 
 -10   6  10    12256.15    12770.48    344.35 o 
  -9   6  10     1327.89     1159.05    105.57 o 
  -8   6  10      746.34     1181.27    120.24 o 
  -7   6  10       41.29       30.41     84.50 o 
  -6   6  10    41160.17    40878.68    562.76 o 
  -5   6  10     1972.92     2062.35    115.96 o 
  -4   6  10    22514.41    22326.78    315.88 o 
  -3   6  10     4802.09     4936.13    142.30 o 
  -2   6  10     6132.99     6096.71    182.32 o 
  -1   6  10      407.88      484.62     81.36 o 
   0   6  10   135552.53   133046.25    881.02 o 
   1   6  10     7950.25     7689.82    187.75 o 
   2   6  10     1077.54     1109.43     85.01 o 
   3   6  10      373.15      236.60     76.11 o 
   4   6  10    70845.57    71086.00    779.92 o 
   5   6  10      269.90      293.59    107.39 o 
   6   6  10    36484.34    36655.20    601.47 o 
 -10   7  10      258.28     2831.34    304.37 o 
  -9   7  10     4392.34     4282.60    199.83 o 
  -8   7  10    76350.13    76959.14   1070.11 o 
  -7   7  10       55.11      280.56     91.01 o 
  -6   7  10      275.83     3676.69    342.29 o 
  -5   7  10    33108.45    34174.77    421.69 o 
  -4   7  10    76878.62    76247.84    645.41 o 
  -3   7  10    30146.32    30353.03    347.92 o 
  -2   7  10     6532.26     6980.78    189.35 o 
  -1   7  10    47959.07    46845.62    529.38 o 
   0   7  10     5158.23     5826.36    200.67 o 
   1   7  10     2717.99     2800.67    140.63 o 
   2   7  10    13231.72    12736.87    279.59 o 
   3   7  10     1622.71     1845.92    148.67 o 
   4   7  10    22243.46    22556.39    451.20 o 
   5   7  10    10565.34    10720.45    324.87 o 
   6   7  10     7954.04     8804.38    471.16 o 
  -9   8  10      187.81      553.89    141.56 o 
  -8   8  10      986.43     1416.04    193.53 o 
  -7   8  10      829.93      976.36    122.68 o 
  -6   8  10   525441.31   539062.06   2350.91 o 
  -5   8  10      426.50      600.81     92.01 o 
  -4   8  10     7431.60     7448.62    175.87 o 
  -3   8  10     1099.78     1282.14     87.44 o 
  -2   8  10   160010.06   159129.95   1456.41 o 
  -1   8  10     2694.12     2953.06    150.85 o 
   0   8  10    37526.35    37906.68    499.30 o 
   1   8  10      314.51      308.24     70.04 o 
   2   8  10     2666.59     2855.22    189.15 o 
   3   8  10     5330.65     5246.55    210.20 o 
   4   8  10     5424.40     6227.07    260.48 o 
   5   8  10      135.44      288.45    120.71 o 
   6   8  10    23824.91    25285.61    514.36 o 
  -9   9  10     9058.54     9249.62    403.39 o 
  -8   9  10   145082.08   146803.80   1506.38 o 
  -7   9  10     3492.69     3379.90    187.11 o 
  -6   9  10      382.62     2377.75    207.71 o 
  -5   9  10     1366.02     1773.01    125.38 o 
  -4   9  10    93502.86    94631.33    679.13 o 
  -3   9  10    19880.56    20211.09    295.02 o 
  -2   9  10      151.20      384.81     71.41 o 
  -1   9  10     2114.35     2269.47    133.01 o 
   0   9  10     1461.96     2086.63    142.25 o 
   1   9  10     3570.95     3724.78    178.86 o 
   2   9  10     6538.56     6531.34    230.34 o 
   3   9  10    12376.97    12450.92    319.35 o 
   4   9  10    45814.91    46895.17    663.72 o 
   5   9  10    48190.43    47632.47    687.72 o 
   6   9  10     6385.58     7881.28    747.76 o 
  -9  10  10     4786.28     5064.09    306.20 o 
  -8  10  10      503.32     1071.95    199.57 o 
  -7  10  10      439.68      342.30     90.62 o 
  -6  10  10      101.52      345.31     92.59 o 
  -5  10  10      371.72      473.63     83.96 o 
  -4  10  10    19002.69    19030.65    353.88 o 
  -3  10  10       13.32       68.34     62.38 o 
  -2  10  10     8203.98     8399.38    203.23 o 
  -1  10  10     5290.21     5421.36    185.97 o 
   0  10  10   118324.80   116971.59    932.95 o 
   1  10  10      163.58      283.60     83.75 o 
   2  10  10      930.96     1008.35    105.46 o 
   3  10  10    10486.86    10390.01    328.16 o 
   4  10  10    66444.52    65970.23    795.77 o 
   5  10  10     1989.83     2507.63    230.05 o 
   6  10  10    79478.76    81017.65    939.82 o 
  -9  11  10        1.60        0.00    117.72 o 
  -8  11  10      204.73      517.48    162.81 o 
  -7  11  10       21.08      124.81    106.16 o 
  -6  11  10      125.82      175.74     78.95 o 
  -5  11  10    13764.41    13657.07    288.09 o 
  -4  11  10      118.05      118.09     66.63 o 
  -3  11  10    15102.33    15651.19    288.86 o 
  -2  11  10      423.63      371.14     69.84 o 
  -1  11  10     5917.05     5858.54    193.78 o 
   0  11  10     1448.20     1915.44    144.42 o 
   1  11  10      544.34      455.41    114.87 o 
   2  11  10       15.88       81.41     79.64 o 
   3  11  10     7572.02     7244.06    405.12 o 
   4  11  10     5353.87     5798.16    292.67 o 
   5  11  10     4448.98     4390.10    252.72 o 
  -8  12  10      627.70      331.59    115.08 o 
  -7  12  10      382.26      226.64     96.13 o 
  -6  12  10    22345.71    22046.27    414.36 o 
  -5  12  10     6930.22     6947.01    213.47 o 
  -4  12  10    11360.77    11253.74    261.60 o 
  -3  12  10     1815.35     1602.67    111.40 o 
  -2  12  10      632.65      558.06     76.47 o 
  -1  12  10     1477.08     1245.52    111.90 o 
   0  12  10    73710.52    73212.39    878.07 o 
   1  12  10     4557.98     4450.39    197.71 o 
   2  12  10       30.45      128.84     81.55 o 
   3  12  10      210.77      163.63    104.85 o 
   4  12  10    40867.27    40055.60    711.79 o 
   5  12  10      329.16      248.83    103.44 o 
  -8  13  10     3481.37     3525.06    231.85 o 
  -7  13  10        0.05        0.00    100.10 o 
  -6  13  10      670.27      742.44    132.08 o 
  -5  13  10    13231.00    13220.62    294.88 o 
  -4  13  10    15283.16    15016.50    307.84 o 
  -3  13  10    15779.71    15536.04    298.88 o 
  -2  13  10     2309.44     2063.38    118.22 o 
  -1  13  10    12542.82    12104.60    310.93 o 
   0  13  10     2011.95     2318.44    190.29 o 
   1  13  10      866.40      980.21    128.93 o 
   2  13  10      798.99      528.97     99.73 o 
   3  13  10     3137.12     2821.95    184.73 o 
   4  13  10     4459.17     4903.60    277.04 o 
   5  13  10     6125.56     5957.19    301.57 o 
  -8  14  10      284.04      346.52    124.51 o 
  -7  14  10       97.16        0.00    119.12 o 
  -6  14  10    43969.23    43124.14    868.54 o 
  -5  14  10     4259.17     4241.81    196.02 o 
  -4  14  10     9557.52     9810.16    283.23 o 
  -3  14  10     4853.31     4804.91    190.86 o 
  -2  14  10     8782.02     8540.28    239.40 o 
  -1  14  10      659.34      799.44    109.54 o 
   0  14  10    67982.81    67494.97    877.62 o 
   1  14  10     8722.94     8919.13    325.54 o 
   2  14  10       36.27        0.00     93.46 o 
   3  14  10      349.57      146.30    113.12 o 
   4  14  10    38188.85    36789.95    707.89 o 
  -7  15  10      241.41      361.98    114.13 o 
  -6  15  10      664.24     3418.84    268.54 o 
  -5  15  10    22895.93    23162.45    447.49 o 
  -4  15  10    31561.32    32222.35    514.52 o 
  -3  15  10    15537.31    16291.46    380.91 o 
  -2  15  10     8813.63     8900.35    279.19 o 
  -1  15  10    35195.75    34722.33    562.41 o 
   0  15  10     2508.36     2931.84    209.05 o 
   1  15  10     3500.09     3367.21    217.29 o 
   2  15  10    11300.00    10598.82    336.38 o 
   3  15  10       11.69        0.00    115.52 o 
   4  15  10     8409.47     8103.24    446.81 o 
  -6  16  10   260835.55   260853.95   2264.32 o 
  -5  16  10     1207.77     1583.34    145.45 o 
  -4  16  10     4208.70     4412.55    215.82 o 
  -3  16  10     7397.46     7839.41    280.81 o 
  -2  16  10    70894.18    69399.90    764.46 o 
  -1  16  10     6224.73     6453.76    263.79 o 
   0  16  10    15139.72    15756.70    451.55 o 
   1  16  10     1862.55     1881.53    173.03 o 
   2  16  10     1786.78     1997.64    231.41 o 
   3  16  10    14553.67    14553.92    489.04 o 
  -6  17  10     1591.13     2278.04    251.93 o 
  -5  17  10      441.69      532.11    112.65 o 
  -4  17  10    73965.34    74125.10    827.74 o 
  -3  17  10     5271.40     5618.89    247.56 o 
  -2  17  10      204.93      326.86     98.21 o 
  -1  17  10      391.81      436.06    107.74 o 
   0  17  10     3945.13     4653.40    264.72 o 
   1  17  10    12029.30    12141.61    400.06 o 
   2  17  10     5156.50     4813.04    242.93 o 
   3  17  10     9249.61     9027.26    400.46 o 
  -5  18  10     3724.65     4150.87    231.86 o 
  -4  18  10     5759.34     5831.15    256.35 o 
  -3  18  10     5842.89     5571.33    256.35 o 
  -2  18  10     5000.25     5215.57    231.87 o 
  -1  18  10     4938.64     5398.16    252.30 o 
   0  18  10    45813.45    45190.63    767.11 o 
   1  18  10     8354.47     8081.55    335.15 o 
   2  18  10     4444.81     4507.89    236.94 o 
  -4  19  10     8413.33     8435.24    333.37 o 
  -3  19  10    12165.17    12128.69    373.85 o 
  -2  19  10     1552.79     1401.30    136.48 o 
  -1  19  10     2932.90     3261.82    208.08 o 
   0  19  10       69.02      231.50    130.50 o 
   1  19  10     5200.56     5078.60    277.94 o 
  -9   0  11    28465.17    29021.41    678.38 o 
  -7   0  11     3420.24     3653.71    241.60 o 
  -5   0  11     1002.45     1179.63    144.97 o 
  -3   0  11    13773.77    14481.72    393.49 o 
  -1   0  11   155905.41   157969.27   1353.04 o 
   1   0  11      379.27     1264.11    169.41 o 
   3   0  11   225499.86   228801.80   1493.35 o 
   5   0  11     5421.83     7111.81    542.31 o 
  -9   1  11      124.68      188.97     86.05 o 
  -8   1  11     3111.54     3217.74    162.57 o 
  -7   1  11     1931.17     2347.23    137.86 o 
  -6   1  11     5159.51     5272.79    192.39 o 
  -5   1  11     2821.51     2667.82    128.74 o 
  -4   1  11      699.31      663.71     71.74 o 
  -3   1  11    86877.28    85052.13    661.70 o 
  -2   1  11        0.12        0.00     58.86 o 
  -1   1  11     3879.24     4233.92    137.15 o 
   0   1  11      935.92      797.49     64.01 o 
   1   1  11   151778.63   149696.38    772.45 o 
   2   1  11      520.16      476.41     63.54 o 
   3   1  11       42.44     1452.16    234.88 o 
   4   1  11     2304.29     2418.24    147.17 o 
   5   1  11    75940.15    76554.59    850.26 o 
   6   1  11     2357.66     2609.24    206.39 o 
  -9   2  11     5537.77     5348.43    210.25 o 
  -8   2  11     4246.60     4254.26    186.47 o 
  -7   2  11      618.75      653.81     92.02 o 
  -6   2  11       90.05      116.28     76.19 o 
  -5   2  11    15260.79    15460.38    288.39 o 
  -4   2  11     7110.83     6956.63    175.18 o 
  -3   2  11      933.97     1165.60    104.09 o 
  -2   2  11      175.45      173.77     52.58 o 
  -1   2  11    40845.75    40615.32    413.68 o 
   0   2  11     4359.05     4587.04    145.81 o 
   1   2  11      280.13      744.86     81.80 o 
   2   2  11     3966.25     3901.25    136.02 o 
   3   2  11    26731.92    27825.83    444.74 o 
   4   2  11     1668.29     1758.81    136.68 o 
   5   2  11      665.71      815.93    189.06 o 
   6   2  11     8345.50     8784.24    307.57 o 
  -9   3  11      126.27        0.00     71.19 o 
  -8   3  11     9381.63     9206.49    264.23 o 
  -7   3  11       13.52        0.00     71.04 o 
  -6   3  11      262.32      155.54     69.51 o 
  -5   3  11      454.86      313.89     57.87 o 
  -4   3  11      808.84      799.64     67.52 o 
  -3   3  11        2.42       24.90     62.53 o 
  -2   3  11     5990.98     5940.56    169.24 o 
  -1   3  11     2135.06     2407.47    112.08 o 
   0   3  11     4794.43     4602.87    146.28 o 
   1   3  11      160.87      144.19     49.99 o 
   2   3  11     4944.45     4640.19    148.68 o 
   3   3  11     1581.70     1724.40    131.95 o 
   4   3  11     5996.81     5784.60    217.51 o 
   5   3  11      539.10      283.32     82.41 o 
  -9   4  11     6580.56     6705.57    232.98 o 
  -8   4  11        0.38        0.00     82.51 o 
  -7   4  11     1138.29      957.30    103.08 o 
  -6   4  11      724.78      627.49     88.80 o 
  -5   4  11     4081.22     3909.93    150.85 o 
  -4   4  11      733.57      691.54     61.49 o 
  -3   4  11     1764.04     1445.20     99.47 o 
  -2   4  11      739.07      686.71     64.43 o 
  -1   4  11    14143.29    14034.78    248.51 o 
   0   4  11       13.92        0.00     55.34 o 
   1   4  11      784.73      608.01     57.04 o 
   2   4  11      324.51      159.26     56.99 o 
   3   4  11     8425.57     8686.73    247.25 o 
   4   4  11      803.64     1014.81    110.34 o 
   5   4  11      561.34      336.48     92.05 o 
  -9   5  11        3.14        0.00     83.28 o 
  -8   5  11     6830.52     6732.16    268.02 o 
  -7   5  11     8058.99     7694.50    375.88 o 
  -6   5  11      325.78      335.64     82.26 o 
  -5   5  11      476.31      361.35     66.75 o 
  -4   5  11      196.80      165.63     53.90 o 
  -3   5  11       25.82        0.00     59.78 o 
  -2   5  11     5634.93     5283.56    164.32 o 
  -1   5  11     3344.62     3316.38    134.37 o 
   0   5  11     2792.61     2474.75    113.30 o 
   1   5  11     4764.88     4722.62    139.92 o 
   2   5  11     4205.94     4078.12    165.70 o 
   3   5  11     1084.76      994.09    115.62 o 
   4   5  11     1933.75     1849.94    145.30 o 
   5   5  11      421.20      171.25     90.50 o 
  -9   6  11      507.19      547.82     94.79 o 
  -8   6  11      587.15      530.91     92.93 o 
  -7   6  11      618.98      677.62     98.31 o 
  -6   6  11     3995.13     3982.70    179.69 o 
  -5   6  11    14616.94    14836.59    321.61 o 
  -4   6  11       72.60       71.24     75.66 o 
  -3   6  11      704.46      901.50     95.31 o 
  -2   6  11     1108.56     1320.93     97.55 o 
  -1   6  11    13894.52    14032.49    283.18 o 
   0   6  11      808.89      729.71     78.28 o 
   1   6  11      635.16      958.28     94.05 o 
   2   6  11     7760.66     7881.87    227.39 o 
   3   6  11     4734.73     4803.07    207.35 o 
   4   6  11     5810.21     5851.00    247.68 o 
   5   6  11       96.76       52.19    134.66 o 
  -8   7  11      237.72      217.95     85.59 o 
  -7   7  11     5372.52     5763.79    278.34 o 
  -6   7  11     1196.19     1224.82    115.37 o 
  -5   7  11       51.20      140.10     70.65 o 
  -4   7  11     1970.28     1970.68    112.41 o 
  -3   7  11    29755.54    30187.16    470.67 o 
  -2   7  11     2714.29     2638.93    132.65 o 
  -1   7  11     1819.92     2481.78    153.19 o 
   0   7  11        0.34        7.63     69.24 o 
   1   7  11    89822.80    88996.95    722.35 o 
   2   7  11      254.65      165.08     72.23 o 
   3   7  11     5366.02     6924.98    335.57 o 
   4   7  11    10477.97    10413.34    323.70 o 
   5   7  11    32907.66    32934.45    581.67 o 
  -8   8  11      887.84      827.93    134.21 o 
  -7   8  11     3678.00     3353.98    224.63 o 
  -6   8  11      141.46      267.93     82.70 o 
  -5   8  11     4767.50     5257.62    202.50 o 
  -4   8  11      446.85      504.84     68.75 o 
  -3   8  11    12443.41    12331.85    257.30 o 
  -2   8  11      258.32      474.22     83.88 o 
  -1   8  11   139256.63   138397.78   1206.95 o 
   0   8  11     2180.90     2269.41    136.63 o 
   1   8  11      355.59      958.50    130.98 o 
   2   8  11       35.70        0.00     74.52 o 
   3   8  11   182418.41   181529.25   1728.89 o 
   4   8  11     2200.99     2556.88    183.09 o 
   5   8  11     3891.68     4724.52    457.66 o 
  -8   9  11    11235.37    11931.10    410.34 o 
  -7   9  11     7400.74     8221.03    280.82 o 
  -6   9  11    12501.26    12062.76    312.03 o 
  -5   9  11     6127.75     5866.24    216.69 o 
  -4   9  11       85.11      130.50     68.89 o 
  -3   9  11    89063.98    88139.81    856.58 o 
  -2   9  11     4517.57     4762.96    183.85 o 
  -1   9  11    24352.66    24720.73    421.67 o 
   0   9  11     2715.72     2775.95    150.14 o 
   1   9  11   148259.92   148581.64   1099.07 o 
   2   9  11     4164.19     4099.74    193.89 o 
   3   9  11     7057.71     8090.87    330.95 o 
   4   9  11      121.84       66.06    125.93 o 
  -8  10  11     5726.78     6114.90    306.59 o 
  -7  10  11      251.84      328.19     95.77 o 
  -6  10  11     2461.19     2373.86    149.98 o 
  -5  10  11    21721.97    22183.18    408.45 o 
  -4  10  11    25148.93    25373.33    418.06 o 
  -3  10  11       78.78      422.12     92.39 o 
  -2  10  11     4650.16     4572.94    199.73 o 
  -1  10  11    70578.35    69872.95    705.75 o 
   0  10  11     9687.69    10020.15    273.89 o 
   1  10  11      919.45     1368.10    143.17 o 
   2  10  11     1102.61     1107.67    114.21 o 
   3  10  11    56172.38    54804.59    778.62 o 
   4  10  11        3.40       70.53    114.55 o 
  -7  11  11     8666.30     8806.48    289.87 o 
  -6  11  11     1173.72     1045.43    110.20 o 
  -5  11  11     3153.00     3275.31    169.34 o 
  -4  11  11      896.43      982.43    101.37 o 
  -3  11  11        3.83      104.02     80.52 o 
  -2  11  11    13008.31    12641.40    321.28 o 
  -1  11  11    19176.06    19446.34    425.62 o 
   0  11  11     1198.60     1533.38    148.02 o 
   1  11  11     1837.47     1980.30    152.42 o 
   2  11  11     8948.73     8585.75    283.31 o 
   3  11  11    11985.84    12297.47    381.14 o 
   4  11  11     2476.90     2333.26    193.04 o 
  -7  12  11      482.55      544.36    108.14 o 
  -6  12  11     6488.61     6664.19    241.59 o 
  -5  12  11     4461.33     4410.00    193.91 o 
  -4  12  11     4070.54     3839.23    171.41 o 
  -3  12  11      637.57      472.94     85.62 o 
  -2  12  11     3795.93     3763.69    186.78 o 
  -1  12  11     7047.75     7456.07    275.80 o 
   0  12  11      279.34      291.15    145.12 o 
   1  12  11      869.13      900.69    122.45 o 
   2  12  11     4563.11     4683.82    214.55 o 
   3  12  11     3021.06     2958.25    202.36 o 
  -6  13  11      242.28      230.94     92.90 o 
  -5  13  11     2578.59     2254.85    160.91 o 
  -4  13  11        0.02        0.00     76.19 o 
  -3  13  11      212.47      127.05     76.13 o 
  -2  13  11     7358.52     6867.37    239.73 o 
  -1  13  11    16856.06    17373.64    412.92 o 
   0  13  11      791.28      717.77    135.81 o 
   1  13  11     8910.47     8594.67    327.93 o 
   2  13  11     2936.60     2953.71    203.10 o 
   3  13  11     8653.92     8162.34    369.80 o 
  -6  14  11     8228.55     8109.19    304.85 o 
  -5  14  11     7052.49     7078.40    298.58 o 
  -4  14  11     3038.35     2818.70    170.04 o 
  -3  14  11       75.03        0.00     91.11 o 
  -2  14  11     4146.11     4239.42    192.73 o 
  -1  14  11      788.17     1152.06    151.87 o 
   0  14  11      178.48        6.50     88.89 o 
   1  14  11      959.61      973.20    143.15 o 
   2  14  11     7639.30     7559.08    319.94 o 
  -5  15  11      425.67      315.35     97.13 o 
  -4  15  11     1109.84     1039.02    111.20 o 
  -3  15  11     4792.81     4640.97    238.79 o 
  -2  15  11     7082.55     7092.97    278.06 o 
  -1  15  11    11053.50    11895.57    374.52 o 
   0  15  11      255.92      196.81    136.66 o 
   1  15  11    33328.93    32931.09    653.00 o 
   2  15  11      861.09      531.27    114.28 o 
  -4  16  11      302.78      353.50    103.65 o 
  -3  16  11     5915.79     5984.22    282.41 o 
  -2  16  11     2417.44     2567.92    185.67 o 
  -1  16  11    70113.02    70396.80    895.03 o 
   0  16  11     6592.36     6276.68    300.38 o 
   1  16  11      148.85      603.40    169.59 o 
  -3  17  11    78312.56    78580.63   1051.91 o 
  -2  17  11     9959.30    10428.62    347.07 o 
  -1  17  11    44703.33    44896.27    730.58 o 
  -8   0  12     5384.09     4850.23    276.93 o 
  -6   0  12     8633.65     9210.93    440.54 o 
  -4   0  12    81099.30    82344.50   1105.46 o 
  -2   0  12   107496.59   106728.36   1406.59 o 
   0   0  12    48242.31    48300.54    631.24 o 
   2   0  12   124019.91   123684.19   1272.94 o 
   4   0  12    36204.41    39142.52   1234.23 o 
  -8   1  12       41.04      215.11    140.50 o 
  -7   1  12    11417.83    11600.39    321.33 o 
  -6   1  12   130476.81   129435.67   1575.70 o 
  -5   1  12    14921.48    15025.58    389.26 o 
  -4   1  12      732.70     1011.46    113.99 o 
  -3   1  12     9839.97    10013.15    258.96 o 
  -2   1  12    86168.20    87129.71    698.69 o 
  -1   1  12     1722.17     1904.95    114.50 o 
   0   1  12     6506.83     6472.95    181.84 o 
   1   1  12     9822.32     9801.70    221.61 o 
   2   1  12     4633.94     5975.64    300.92 o 
   3   1  12     9723.56    10084.89    263.05 o 
   4   1  12    11657.35    12202.21    445.50 o 
  -8   2  12   146688.08   147857.63   1252.30 o 
  -7   2  12      400.27      473.05     93.40 o 
  -6   2  12    10048.23    11037.08    314.93 o 
  -5   2  12      386.80      354.48     87.17 o 
  -4   2  12    85614.89    82874.55    740.52 o 
  -3   2  12      149.68      298.33     79.78 o 
  -2   2  12    62486.37    62625.43    594.62 o 
  -1   2  12     5394.80     5548.00    179.35 o 
   0   2  12     9199.32     8839.73    209.30 o 
   1   2  12        9.00        0.00     53.66 o 
   2   2  12    29513.16    30065.91    435.90 o 
   3   2  12     4124.06     4399.88    220.36 o 
   4   2  12     4741.42     5115.31    260.34 o 
  -8   3  12        7.51     1790.57    226.97 o 
  -7   3  12     3604.34     3857.22    203.52 o 
  -6   3  12      115.36      189.92     77.67 o 
  -5   3  12    18792.79    18998.16    424.40 o 
  -4   3  12       28.62      489.08     99.03 o 
  -3   3  12    21117.35    20924.66    371.52 o 
  -2   3  12     1261.15     1592.54    138.37 o 
  -1   3  12     1550.80     1451.40     88.19 o 
   0   3  12        6.29        0.00     56.32 o 
   1   3  12       26.72        0.00     56.91 o 
   2   3  12      406.78      524.05    127.12 o 
   3   3  12    15396.34    15436.72    354.62 o 
   4   3  12        2.26       31.53     90.42 o 
  -8   4  12    90959.91    92816.10   1465.00 o 
  -7   4  12      143.43       77.69     85.23 o 
  -6   4  12     7809.19     7139.26    246.31 o 
  -5   4  12        0.65        0.00     78.39 o 
  -4   4  12    55129.61    55003.91    607.49 o 
  -3   4  12       13.89       78.42     68.85 o 
  -2   4  12    64740.97    63998.36    641.72 o 
  -1   4  12       18.34        0.00     62.10 o 
   0   4  12     6938.66     6386.90    180.30 o 
   1   4  12       22.63        0.00     57.81 o 
   2   4  12    41175.38    40700.04    585.86 o 
   3   4  12        0.09      224.38    108.70 o 
   4   4  12     9066.68     8791.54    275.46 o 
  -7   5  12     5280.22     5105.80    220.75 o 
  -6   5  12     2157.57     1829.27    123.01 o 
  -5   5  12    17688.63    17645.88    362.25 o 
  -4   5  12      276.65      620.79    109.19 o 
  -3   5  12    17650.35    17419.96    343.23 o 
  -2   5  12     3153.14     3420.90    192.04 o 
  -1   5  12     1404.74     1368.54     93.68 o 
   0   5  12       65.25        0.00     62.19 o 
   1   5  12      452.95      433.28     69.72 o 
   2   5  12      679.71      872.65    122.48 o 
   3   5  12    14256.46    14110.82    344.94 o 
  -7   6  12     1284.69     1423.92    143.43 o 
  -6   6  12     7685.22     7515.11    241.27 o 
  -5   6  12      224.39      255.32     74.14 o 
  -4   6  12    39749.14    39647.98    514.93 o 
  -3   6  12      126.76      246.42     69.62 o 
  -2   6  12    51672.66    50903.68    613.44 o 
  -1   6  12     2251.17     2362.96    121.12 o 
   0   6  12     1466.74     1417.52    111.92 o 
   1   6  12       10.79       65.85     67.36 o 
   2   6  12    26249.28    26593.71    484.19 o 
   3   6  12     2070.54     2326.52    184.69 o 
  -7   7  12     6482.28     6434.41    277.69 o 
  -6   7  12    68241.38    68487.11    827.21 o 
  -5   7  12    14379.32    14373.38    361.43 o 
  -4   7  12      270.11      615.54     92.25 o 
  -3   7  12     1507.85     1538.79    118.72 o 
  -2   7  12    46679.41    47174.95    565.12 o 
  -1   7  12      114.30       59.95     62.00 o 
   0   7  12     3305.69     3586.43    159.40 o 
   1   7  12    20622.45    20492.49    387.11 o 
   2   7  12     3763.21     4529.01    258.24 o 
   3   7  12    20632.77    20976.29    440.80 o 
  -7   8  12     6810.88     6795.33    291.03 o 
  -6   8  12     6496.30     7115.40    284.34 o 
  -5   8  12      796.28      897.75    126.25 o 
  -4   8  12    79924.07    80487.72    932.77 o 
  -3   8  12      575.47      664.30    114.55 o 
  -2   8  12    87292.57    87649.27    748.13 o 
  -1   8  12     5265.92     4930.07    188.16 o 
   0   8  12    50771.66    50700.88    581.08 o 
   1   8  12     1063.61     1170.76    109.87 o 
   2   8  12   103424.23   104221.89   1065.44 o 
   3   8  12     3633.70     4317.16    222.78 o 
  -6   9  12   121959.98   124266.97   2071.48 o 
  -5   9  12     4250.46     4229.80    229.01 o 
  -4   9  12     1846.13     2538.03    196.94 o 
  -3   9  12    24348.34    24551.21    463.53 o 
  -2   9  12    73664.99    74719.20    761.53 o 
  -1   9  12     1120.00     1456.11    128.55 o 
   0   9  12     5660.03     5952.08    231.58 o 
   1   9  12      186.57      172.53     86.62 o 
   2   9  12      272.80     1157.05    175.53 o 
  -6  10  12     6479.79     7645.15    270.70 o 
  -5  10  12      101.76      116.61    100.56 o 
  -4  10  12   121468.84   121463.21   2139.19 o 
  -3  10  12      378.60      656.76    119.89 o 
  -2  10  12    37837.89    38721.64    615.39 o 
  -1  10  12     6391.59     6001.34    251.51 o 
   0  10  12    23331.30    23320.16    478.29 o 
   1  10  12     3180.22     3406.67    191.06 o 
   2  10  12    15732.94    15999.33    434.25 o 
  -5  11  12    17560.90    17812.66    451.71 o 
  -4  11  12     2050.23     2706.33    212.56 o 
  -3  11  12    12498.03    12629.59    385.20 o 
  -2  11  12      119.22      403.78    124.36 o 
  -1  11  12     2615.58     2540.36    173.98 o 
   0  11  12      713.28      570.52    108.37 o 
   1  11  12        3.42        0.00    120.59 o 
  -5  12  12       99.24       27.95     88.09 o 
  -4  12  12    30146.89    29177.42    575.75 o 
  -3  12  12      159.41       65.06     96.93 o 
  -2  12  12    42867.55    42965.99    665.63 o 
  -1  12  12      181.86       28.88    113.33 o 
   0  12  12     3086.81     2944.29    202.01 o 
   1  12  12      304.30       54.41    117.33 o 
  -4  13  12     1669.96     1597.73    213.80 o 
  -3  13  12     6819.80     7034.08    253.07 o 
  -2  13  12     5569.58     5521.19    244.73 o 
  -1  13  12      886.93      813.71    124.61 o 
   0  13  12      144.57       66.91    111.46 o 
  -5   0  13       47.47      161.51    131.49 o 
  -3   0  13    13837.11    14767.60    437.43 o 
  -1   0  13     7557.28     8303.00    337.08 o 
   1   0  13    82686.19    85900.55   1170.83 o 
  -6   1  13      968.60      793.98    157.43 o 
  -5   1  13      715.31      779.98    131.36 o 
  -4   1  13     3516.89     3505.79    181.71 o 
  -3   1  13     3594.57     3870.29    178.22 o 
  -2   1  13     1048.94      995.13     96.75 o 
  -1   1  13    53194.54    53228.68    570.57 o 
   0   1  13     5728.54     5777.72    194.37 o 
   1   1  13     2185.07     3404.77    201.57 o 
  -6   2  13     2208.19     2193.91    186.27 o 
  -5   2  13     7047.09     6796.99    274.71 o 
  -4   2  13     1051.14     1098.02    109.25 o 
  -3   2  13      202.05      312.65     76.06 o 
  -2   2  13     3658.36     3767.05    174.54 o 
  -1   2  13      657.94      798.47     97.52 o 
   0   2  13      228.49      168.34     70.99 o 
   1   2  13    28138.56    28308.17    439.95 o 
  -5   3  13     2115.39     2292.07    167.13 o 
  -4   3  13       77.18       66.50     71.57 o 
  -3   3  13      701.85      461.86     76.68 o 
  -2   3  13     5567.04     5260.67    200.30 o 
  -1   3  13      304.24      116.28     74.70 o 
   0   3  13        2.39        0.00     67.58 o 
   1   3  13      414.60      727.72    113.65 o 
  -5   4  13     4292.65     4241.76    206.07 o 
  -4   4  13      135.94        0.00     81.76 o 
  -3   4  13     1436.17     1295.64    112.26 o 
  -2   4  13       82.93      132.74     71.76 o 
  -1   4  13       94.83       23.27     77.18 o 
   0   4  13      138.30        0.00     59.83 o 
   1   4  13     8488.17     8595.29    269.90 o 
  -5   5  13        8.48       37.39     97.18 o 
  -4   5  13      220.41      202.63     76.26 o 
  -3   5  13     2978.52     2878.43    158.33 o 
  -2   5  13     3960.94     3570.06    168.29 o 
  -1   5  13      448.54      317.20     69.84 o 
   0   5  13       46.55        0.00     62.80 o 
   1   5  13     3124.11     3394.82    183.25 o 
  -5   6  13     5953.41     5747.06    258.66 o 
  -4   6  13       69.01      108.51     84.49 o 
  -3   6  13      180.47      272.74     89.18 o 
  -2   6  13     1476.39     1514.83    119.72 o 
  -1   6  13      538.98      421.32     90.66 o 
   0   6  13       35.14        0.00     62.96 o 
  -4   7  13     1194.06     1083.48    135.73 o 
  -3   7  13    16984.24    17216.63    366.24 o 
  -2   7  13      122.17       73.14     73.46 o 
  -1   7  13    26919.73    26701.38    482.63 o 
   0   7  13      975.93      813.76     87.34 o 
  -4   8  13     6322.54     6535.63    269.33 o 
  -3   8  13    20107.46    20658.94    436.43 o 
  -2   8  13     4884.33     4890.75    221.51 o 
  -1   8  13     8707.56     8745.77    270.57 o 
  -2   9  13     1793.07     1681.21    143.08 o 
                                                 
